# Supplementary material for: Whole-body adipose tissue multi-omic analyses in sheep reveal molecular mechanisms underlying local adaptation to extreme environments
Source: Commun Biol. 2023 Feb 8;6:159. doi: 10.1038/s42003-023-04523-9 (PMC9908986; doi:10.1038/s42003-023-04523-9)
Supplement: Supplementary file 3 — Supplementary Data 1-45 [file 42003_2023_4523_MOESM3_ESM.xlsx]

## Sheet: D1
Supplementary Data 1. Sampling information of the 250 adipose tissues in this study.
Populations	Types of tails	Types of tissues	Sampling seasons	Temterature	Sample ID	Sampling locations	Individuals	Sex	Age
Small-tailed Han Sheep	Short-fat tailed	Caul adipose tissue	Winter	3~16℃	Wn-STH-C1	Shandong, China	STH-1	Female	2-3 years old
				3~16℃	Wn-STH-C2		STH-2	Female	2-3 years old
				3~16℃	Wn-STH-C3		STH-3	Female	2-3 years old
				3~16℃	Wn-STH-C4		STH-4	Female	2-3 years old
				3~16℃	Wn-STH-C5		STH-5	Female	2-3 years old
			Summer	19~27℃	Sm-STH-C1		STH-6	Female	2-3 years old
				19~27℃	Sm-STH-C2		STH-7	Female	2-3 years old
				19~27℃	Sm-STH-C3		STH-8	Female	2-3 years old
				19~27℃	Sm-STH-C4		STH-9	Female	2-3 years old
				19~27℃	Sm-STH-C5		STH-10	Female	2-3 years old
		Tail adipose tissue	Winter	3~16℃	Wn-STH-T1		STH-1	Female	2-3 years old
				3~16℃	Wn-STH-T2		STH-2	Female	2-3 years old
				3~16℃	Wn-STH-T3		STH-3	Female	2-3 years old
				3~16℃	Wn-STH-T4		STH-4	Female	2-3 years old
				3~16℃	Wn-STH-T5		STH-5	Female	2-3 years old
		Tail adipose tissue	Summer	19~27℃	Sm-STH-T1		STH-6	Female	2-3 years old
				19~27℃	Sm-STH-T2		STH-7	Female	2-3 years old
				19~27℃	Sm-STH-T3		STH-8	Female	2-3 years old
				19~27℃	Sm-STH-T4		STH-9	Female	2-3 years old
				19~27℃	Sm-STH-T5		STH-10	Female	2-3 years old
		Subcutaneous adipose tissue	Winter	3~16℃	Wn-STH-S1		STH-1	Female	2-3 years old
				3~16℃	Wn-STH-S2		STH-2	Female	2-3 years old
				3~16℃	Wn-STH-S3		STH-3	Female	2-3 years old
				3~16℃	Wn-STH-S4		STH-4	Female	2-3 years old
				3~16℃	Wn-STH-S5		STH-5	Female	2-3 years old
		Subcutaneous adipose tissue	Summer	19~27℃	Sm-STH-S1		STH-6	Female	2-3 years old
				19~27℃	Sm-STH-S2		STH-7	Female	2-3 years old
				19~27℃	Sm-STH-S3		STH-8	Female	2-3 years old
				19~27℃	Sm-STH-S4		STH-9	Female	2-3 years old
				19~27℃	Sm-STH-S5		STH-10	Female	2-3 years old
		Perirenal adipose tissue	Winter	3~16℃	Wn-STH-P1		STH-1	Female	2-3 years old
				3~16℃	Wn-STH-P2		STH-2	Female	2-3 years old
				3~16℃	Wn-STH-P3		STH-3	Female	2-3 years old
				3~16℃	Wn-STH-P4		STH-4	Female	2-3 years old
				3~16℃	Wn-STH-P5		STH-5	Female	2-3 years old
		Perinephrit adipose tissue	Summer	19~27℃	Sm-STH-P1		STH-6	Female	2-3 years old
				19~27℃	Sm-STH-P2		STH-7	Female	2-3 years old
				19~27℃	Sm-STH-P3		STH-8	Female	2-3 years old
				19~27℃	Sm-STH-P4		STH-9	Female	2-3 years old
				19~27℃	Sm-STH-P5		STH-10	Female	2-3 years old
		Intermuscular adipose tissue	Winter	3~16℃	Wn-STH-I1		STH-1	Female	2-3 years old
				3~16℃	Wn-STH-I2		STH-2	Female	2-3 years old
				3~16℃	Wn-STH-I3		STH-3	Female	2-3 years old
				3~16℃	Wn-STH-I4		STH-4	Female	2-3 years old
				3~16℃	Wn-STH-I5		STH-5	Female	2-3 years old
		Intramuscular adipose tissue	Summer	19~27℃	Sm-STH-I1		STH-6	Female	2-3 years old
				19~27℃	Sm-STH-I2		STH-7	Female	2-3 years old
				19~27℃	Sm-STH-I3		STH-8	Female	2-3 years old
				19~27℃	Sm-STH-I4		STH-9	Female	2-3 years old
				19~27℃	Sm-STH-I5		STH-10	Female	2-3 years old
Wadi Sheep	Long-fat tailed	Caul adipose tissue	Winter	3~16℃	Wn-WDS-C1	Shandong, China	WDS-1	Female	2-3 years old
				3~16℃	Wn-WDS-C2		WDS-2	Female	2-3 years old
				3~16℃	Wn-WDS-C3		WDS-3	Female	2-3 years old
				3~16℃	Wn-WDS-C4		WDS-4	Female	2-3 years old
				3~16℃	Wn-WDS-C5		WDS-5	Female	2-3 years old
			Summer	19~27℃	Sm-WDS-C1		WDS-6	Female	2-3 years old
				19~27℃	Sm-WDS-C2		WDS-7	Female	2-3 years old
				19~27℃	Sm-WDS-C3		WDS-8	Female	2-3 years old
				19~27℃	Sm-WDS-C4		WDS-9	Female	2-3 years old
				19~27℃	Sm-WDS-C5		WDS-10	Female	2-3 years old
		Tail adipose tissue	Winter	3~16℃	Wn-WDS-T1		WDS-1	Female	2-3 years old
				3~16℃	Wn-WDS-T2		WDS-2	Female	2-3 years old
				3~16℃	Wn-WDS-T3		WDS-3	Female	2-3 years old
				3~16℃	Wn-WDS-T4		WDS-4	Female	2-3 years old
				3~16℃	Wn-WDS-T5		WDS-5	Female	2-3 years old
		Tail adipose tissue	Summer	19~27℃	Sm-WDS-T1		WDS-6	Female	2-3 years old
				19~27℃	Sm-WDS-T2		WDS-7	Female	2-3 years old
				19~27℃	Sm-WDS-T3		WDS-8	Female	2-3 years old
				19~27℃	Sm-WDS-T4		WDS-9	Female	2-3 years old
				19~27℃	Sm-WDS-T5		WDS-10	Female	2-3 years old
		Subcutaneous adipose tissue	Winter	3~16℃	Wn-WDS-S1		WDS-1	Female	2-3 years old
				3~16℃	Wn-WDS-S2		WDS-2	Female	2-3 years old
				3~16℃	Wn-WDS-S3		WDS-3	Female	2-3 years old
				3~16℃	Wn-WDS-S4		WDS-4	Female	2-3 years old
				3~16℃	Wn-WDS-S5		WDS-5	Female	2-3 years old
		Subcutaneous adipose tissue	Summer	19~27℃	Sm-WDS-S1		WDS-6	Female	2-3 years old
				19~27℃	Sm-WDS-S2		WDS-7	Female	2-3 years old
				19~27℃	Sm-WDS-S3		WDS-8	Female	2-3 years old
				19~27℃	Sm-WDS-S4		WDS-9	Female	2-3 years old
				19~27℃	Sm-WDS-S5		WDS-10	Female	2-3 years old
		Perirenal adipose tissue	Winter	3~16℃	Wn-WDS-P1		WDS-1	Female	2-3 years old
				3~16℃	Wn-WDS-P2		WDS-2	Female	2-3 years old
				3~16℃	Wn-WDS-P3		WDS-3	Female	2-3 years old
				3~16℃	Wn-WDS-P4		WDS-4	Female	2-3 years old
				3~16℃	Wn-WDS-P5		WDS-5	Female	2-3 years old
		Perinephrit adipose tissue	Summer	19~27℃	Sm-WDS-P1		WDS-6	Female	2-3 years old
				19~27℃	Sm-WDS-P2		WDS-7	Female	2-3 years old
				19~27℃	Sm-WDS-P3		WDS-8	Female	2-3 years old
				19~27℃	Sm-WDS-P4		WDS-9	Female	2-3 years old
				19~27℃	Sm-WDS-P5		WDS-10	Female	2-3 years old
		Intermuscular adipose tissue	Winter	3~16℃	Wn-WDS-I1		WDS-1	Female	2-3 years old
				3~16℃	Wn-WDS-I2		WDS-2	Female	2-3 years old
				3~16℃	Wn-WDS-I3		WDS-3	Female	2-3 years old
				3~16℃	Wn-WDS-I4		WDS-4	Female	2-3 years old
				3~16℃	Wn-WDS-I5		WDS-5	Female	2-3 years old
		Intramuscular adipose tissue	Summer	19~27℃	Sm-WDS-I1		WDS-6	Female	2-3 years old
				19~27℃	Sm-WDS-I2		WDS-7	Female	2-3 years old
				19~27℃	Sm-WDS-I3		WDS-8	Female	2-3 years old
				19~27℃	Sm-WDS-I4		WDS-9	Female	2-3 years old
				19~27℃	Sm-WDS-I5		WDS-10	Female	2-3 years old
Altay Sheep	Fat-rumped	Caul adipose tissue	Winter	-6~7℃	Wn-ALS-C1	Xinjiang, China	ALS-1	Female	2-3 years old
				-6~7℃	Wn-ALS-C2		ALS-2	Female	2-3 years old
				-6~7℃	Wn-ALS-C3		ALS-3	Female	2-3 years old
				-6~7℃	Wn-ALS-C4		ALS-4	Female	2-3 years old
				-6~7℃	Wn-ALS-C5		ALS-5	Female	2-3 years old
			Summer	14-24℃	Sm-ALS-C1		ALS-6	Female	2-3 years old
				14-24℃	Sm-ALS-C2		ALS-7	Female	2-3 years old
				14-24℃	Sm-ALS-C3		ALS-8	Female	2-3 years old
				14-24℃	Sm-ALS-C4		ALS-9	Female	2-3 years old
				14-24℃	Sm-ALS-C5		ALS-10	Female	2-3 years old
		Tail adipose tissue	Winter	-6~7℃	Wn-ALS-T1		ALS-1	Female	2-3 years old
				-6~7℃	Wn-ALS-T2		ALS-2	Female	2-3 years old
				-6~7℃	Wn-ALS-T3		ALS-3	Female	2-3 years old
				-6~7℃	Wn-ALS-T4		ALS-4	Female	2-3 years old
				-6~7℃	Wn-ALS-T5		ALS-5	Female	2-3 years old
		Tail adipose tissue	Summer	14-24℃	Sm-ALS-T1		ALS-6	Female	2-3 years old
				14-24℃	Sm-ALS-T2		ALS-7	Female	2-3 years old
				14-24℃	Sm-ALS-T3		ALS-8	Female	2-3 years old
				14-24℃	Sm-ALS-T4		ALS-9	Female	2-3 years old
				14-24℃	Sm-ALS-T5		ALS-10	Female	2-3 years old
		Subcutaneous adipose tissue	Winter	-6~7℃	Wn-ALS-S1		ALS-1	Female	2-3 years old
				-6~7℃	Wn-ALS-S2		ALS-2	Female	2-3 years old
				-6~7℃	Wn-ALS-S3		ALS-3	Female	2-3 years old
				-6~7℃	Wn-ALS-S4		ALS-4	Female	2-3 years old
				-6~7℃	Wn-ALS-S5		ALS-5	Female	2-3 years old
		Subcutaneous adipose tissue	Summer	14-24℃	Sm-ALS-S1		ALS-6	Female	2-3 years old
				14-24℃	Sm-ALS-S2		ALS-7	Female	2-3 years old
				14-24℃	Sm-ALS-S3		ALS-8	Female	2-3 years old
				14-24℃	Sm-ALS-S4		ALS-9	Female	2-3 years old
				14-24℃	Sm-ALS-S5		ALS-10	Female	2-3 years old
		Perirenal adipose tissue	Winter	-6~7℃	Wn-ALS-P1		ALS-1	Female	2-3 years old
				-6~7℃	Wn-ALS-P2		ALS-2	Female	2-3 years old
				-6~7℃	Wn-ALS-P3		ALS-3	Female	2-3 years old
				-6~7℃	Wn-ALS-P4		ALS-4	Female	2-3 years old
				-6~7℃	Wn-ALS-P5		ALS-5	Female	2-3 years old
		Perinephrit adipose tissue	Summer	14-24℃	Sm-ALS-P1		ALS-6	Female	2-3 years old
				14-24℃	Sm-ALS-P2		ALS-7	Female	2-3 years old
				14-24℃	Sm-ALS-P3		ALS-8	Female	2-3 years old
				14-24℃	Sm-ALS-P4		ALS-9	Female	2-3 years old
				14-24℃	Sm-ALS-P5		ALS-10	Female	2-3 years old
		Intermuscular adipose tissue	Winter	-6~7℃	Wn-ALS-I1		ALS-1	Female	2-3 years old
				-6~7℃	Wn-ALS-I2		ALS-2	Female	2-3 years old
				-6~7℃	Wn-ALS-I3		ALS-3	Female	2-3 years old
				-6~7℃	Wn-ALS-I4		ALS-4	Female	2-3 years old
				-6~7℃	Wn-ALS-I5		ALS-5	Female	2-3 years old
		Intramuscular adipose tissue	Summer	14-24℃	Sm-ALS-I1		ALS-6	Female	2-3 years old
				14-24℃	Sm-ALS-I2		ALS-7	Female	2-3 years old
				14-24℃	Sm-ALS-I3		ALS-8	Female	2-3 years old
				14-24℃	Sm-ALS-I4		ALS-9	Female	2-3 years old
				14-24℃	Sm-ALS-I5		ALS-10	Female	2-3 years old
Chinese Merino Sheep	Long-thin tailed	Caul adipose tissue	Winter	-6~7℃	Wn-CMS-C1	Xinjiang, China	CMS-1	Female	2-3 years old
				-6~7℃	Wn-CMS-C2		CMS-2	Female	2-3 years old
				-6~7℃	Wn-CMS-C3		CMS-3	Female	2-3 years old
				-6~7℃	Wn-CMS-C4		CMS-4	Female	2-3 years old
				-6~7℃	Wn-CMS-C5		CMS-5	Female	2-3 years old
			Summer	14-24℃	Sm-CMS-C1		CMS-6	Female	2-3 years old
				14-24℃	Sm-CMS-C2		CMS-7	Female	2-3 years old
				14-24℃	Sm-CMS-C3		CMS-8	Female	2-3 years old
				14-24℃	Sm-CMS-C4		CMS-9	Female	2-3 years old
				14-24℃	Sm-CMS-C5		CMS-10	Female	2-3 years old
		Tail adipose tissue	Winter	-6~7℃	Wn-CMS-T1		CMS-1	Female	2-3 years old
				-6~7℃	Wn-CMS-T2		CMS-2	Female	2-3 years old
				-6~7℃	Wn-CMS-T3		CMS-3	Female	2-3 years old
				-6~7℃	Wn-CMS-T4		CMS-4	Female	2-3 years old
				-6~7℃	Wn-CMS-T5		CMS-5	Female	2-3 years old
		Tail adipose tissue	Summer	14-24℃	Sm-CMS-T1		CMS-6	Female	2-3 years old
				14-24℃	Sm-CMS-T2		CMS-7	Female	2-3 years old
				14-24℃	Sm-CMS-T3		CMS-8	Female	2-3 years old
				14-24℃	Sm-CMS-T4		CMS-9	Female	2-3 years old
				14-24℃	Sm-CMS-T5		CMS-10	Female	2-3 years old
		Subcutaneous adipose tissue	Winter	-6~7℃	Wn-CMS-S1		CMS-1	Female	2-3 years old
				-6~7℃	Wn-CMS-S2		CMS-2	Female	2-3 years old
				-6~7℃	Wn-CMS-S3		CMS-3	Female	2-3 years old
				-6~7℃	Wn-CMS-S4		CMS-4	Female	2-3 years old
				-6~7℃	Wn-CMS-S5		CMS-5	Female	2-3 years old
		Subcutaneous adipose tissue	Summer	14-24℃	Sm-CMS-S1		CMS-6	Female	2-3 years old
				14-24℃	Sm-CMS-S2		CMS-7	Female	2-3 years old
				14-24℃	Sm-CMS-S3		CMS-8	Female	2-3 years old
				14-24℃	Sm-CMS-S4		CMS-9	Female	2-3 years old
				14-24℃	Sm-CMS-S5		CMS-10	Female	2-3 years old
		Perirenal adipose tissue	Winter	-6~7℃	Wn-CMS-P1		CMS-1	Female	2-3 years old
				-6~7℃	Wn-CMS-P2		CMS-2	Female	2-3 years old
				-6~7℃	Wn-CMS-P3		CMS-3	Female	2-3 years old
				-6~7℃	Wn-CMS-P4		CMS-4	Female	2-3 years old
				-6~7℃	Wn-CMS-P5		CMS-5	Female	2-3 years old
		Perinephrit adipose tissue	Summer	14-24℃	Sm-CMS-P1		CMS-6	Female	2-3 years old
				14-24℃	Sm-CMS-P2		CMS-7	Female	2-3 years old
				14-24℃	Sm-CMS-P3		CMS-8	Female	2-3 years old
				14-24℃	Sm-CMS-P4		CMS-9	Female	2-3 years old
				14-24℃	Sm-CMS-P5		CMS-10	Female	2-3 years old
		Intermuscular adipose tissue	Winter	-6~7℃	Wn-CMS-I1		CMS-1	Female	2-3 years old
				-6~7℃	Wn-CMS-I2		CMS-2	Female	2-3 years old
				-6~7℃	Wn-CMS-I3		CMS-3	Female	2-3 years old
				-6~7℃	Wn-CMS-I4		CMS-4	Female	2-3 years old
				-6~7℃	Wn-CMS-I5		CMS-5	Female	2-3 years old
		Intramuscular adipose tissue	Summer	14-24℃	Sm-CMS-I1		CMS-6	Female	2-3 years old
				14-24℃	Sm-CMS-I2		CMS-7	Female	2-3 years old
				14-24℃	Sm-CMS-I3		CMS-8	Female	2-3 years old
				14-24℃	Sm-CMS-I4		CMS-9	Female	2-3 years old
				14-24℃	Sm-CMS-I5		CMS-10	Female	2-3 years old
Tibetan Sheep	Short-thin tailed	Caul adipose tissue	Winter	-1~10℃	Wn-TS-C1	Gansu, China	TS-1	Female	2-3 years old
				-1~10℃	Wn-TS-C2		TS-2	Female	2-3 years old
				-1~10℃	Wn-TS-C3		TS-3	Female	2-3 years old
				-1~10℃	Wn-TS-C4		TS-4	Female	2-3 years old
				-1~10℃	Wn-TS-C5		TS-5	Female	2-3 years old
			Summer	14~25℃	Sm-TS-C1		TS-6	Female	2-3 years old
				14~25℃	Sm-TS-C2		TS-7	Female	2-3 years old
				14~25℃	Sm-TS-C3		TS-8	Female	2-3 years old
				14~25℃	Sm-TS-C4		TS-9	Female	2-3 years old
				14~25℃	Sm-TS-C5		TS-10	Female	2-3 years old
		Tail adipose tissue	Winter	-1~10℃	Wn-TS-T1		TS-1	Female	2-3 years old
				-1~10℃	Wn-TS-T2		TS-2	Female	2-3 years old
				-1~10℃	Wn-TS-T3		TS-3	Female	2-3 years old
				-1~10℃	Wn-TS-T4		TS-4	Female	2-3 years old
				-1~10℃	Wn-TS-T5		TS-5	Female	2-3 years old
		Tail adipose tissue	Summer	14~25℃	Sm-TS-T1		TS-6	Female	2-3 years old
				14~25℃	Sm-TS-T2		TS-7	Female	2-3 years old
				14~25℃	Sm-TS-T3		TS-8	Female	2-3 years old
				14~25℃	Sm-TS-T4		TS-9	Female	2-3 years old
				14~25℃	Sm-TS-T5		TS-10	Female	2-3 years old
		Subcutaneous adipose tissue	Winter	-1~10℃	Wn-TS-S1		TS-1	Female	2-3 years old
				-1~10℃	Wn-TS-S2		TS-2	Female	2-3 years old
				-1~10℃	Wn-TS-S3		TS-3	Female	2-3 years old
				-1~10℃	Wn-TS-S4		TS-4	Female	2-3 years old
				-1~10℃	Wn-TS-S5		TS-5	Female	2-3 years old
		Subcutaneous adipose tissue	Summer	14~25℃	Sm-TS-S1		TS-6	Female	2-3 years old
				14~25℃	Sm-TS-S2		TS-7	Female	2-3 years old
				14~25℃	Sm-TS-S3		TS-8	Female	2-3 years old
				14~25℃	Sm-TS-S4		TS-9	Female	2-3 years old
				14~25℃	Sm-TS-S5		TS-10	Female	2-3 years old
		Perirenal adipose tissue	Winter	-1~10℃	Wn-TS-P1		TS-1	Female	2-3 years old
				-1~10℃	Wn-TS-P2		TS-2	Female	2-3 years old
				-1~10℃	Wn-TS-P3		TS-3	Female	2-3 years old
				-1~10℃	Wn-TS-P4		TS-4	Female	2-3 years old
				-1~10℃	Wn-TS-P5		TS-5	Female	2-3 years old
		Perinephrit adipose tissue	Summer	14~25℃	Sm-TS-P1		TS-6	Female	2-3 years old
				14~25℃	Sm-TS-P2		TS-7	Female	2-3 years old
				14~25℃	Sm-TS-P3		TS-8	Female	2-3 years old
				14~25℃	Sm-TS-P4		TS-9	Female	2-3 years old
				14~25℃	Sm-TS-P5		TS-10	Female	2-3 years old
		Intermuscular adipose tissue	Winter	-1~10℃	Wn-TS-I1		TS-1	Female	2-3 years old
				-1~10℃	Wn-TS-I2		TS-2	Female	2-3 years old
				-1~10℃	Wn-TS-I3		TS-3	Female	2-3 years old
				-1~10℃	Wn-TS-I4		TS-4	Female	2-3 years old
				-1~10℃	Wn-TS-I5		TS-5	Female	2-3 years old
		Intramuscular adipose tissue	Summer	14~25℃	Sm-TS-I1		TS-6	Female	2-3 years old
				14~25℃	Sm-TS-I2		TS-7	Female	2-3 years old
				14~25℃	Sm-TS-I3		TS-8	Female	2-3 years old
				14~25℃	Sm-TS-I4		TS-9	Female	2-3 years old
				14~25℃	Sm-TS-I5		TS-10	Female	2-3 years old

## Sheet: D2
Supplementary Data 2. Summary information of RNA-Seq data and alignment statistics for the 250 samples.
Populations	Sample ID	Raw reads	Raw Base(G)	Clean Base(G)	Clean reads	Q20(%)	Q30(%)	GC(%)	Mapped reads	Mapping rates	Unique Mapped reads	Unique Mapping rate
Small-tailed Han Sheep	Wn-STH-C1	32743441	9.82303	9.59	31966128	95.9	90.36	51.51	2.96462e+07	0.9274	25883655	0.8097
	Wn-STH-C2	22693868	6.80816	6.64	22121901	98.28	95	51.7	2.14272e+07	0.9686	19772512	0.8938
	Wn-STH-C3	21541883	6.46256	6.37	21217108	97.9	93.96	49.65	2.04972e+07	0.9661	18799859	0.8861
	Wn-STH-C4	26586679	7.976	7.83	26099010	98.37	95.14	52.03	2.52052e+07	0.9657	23119757	0.8858
	Wn-STH-C5	21969166	6.59075	6.51	21712112	98.09	94.38	49.44	2.10805e+07	0.9709	19171964	0.883
	Sm-STH-C1	22647048	6.79411	6.55	21849610	97.81	94.21	53.2	2.09997e+07	0.9611	19380662	0.887
	Sm-STH-C2	23813850	7.14415	6.89	22983226	97.84	94.31	52.97	2.21079e+07	0.9619	20404772	0.8878
	Sm-STH-C3	22511703	6.75351	6.43	21449769	97.91	94.45	52.84	2.05967e+07	0.9602	18925731	0.8823
	Sm-STH-C4	24593507	7.37805	7.1	23668497	97.65	93.94	52.02	2.26776e+07	0.9581	20805342	0.879
	Sm-STH-C5	29370886	8.81127	8.53	28444024	97.81	94.29	52.39	2.73301e+07	0.9608	25082891	0.8818
	Wn-STH-T1	26881782	8.06453	7.92	26406416	97.47	93.55	50.01	2.32876e+07	0.8819	20760522	0.7862
	Wn-STH-T2	29856366	8.95691	8.86	29517964	98.33	95.04	51.79	2.85838e+07	0.9683	26316725	0.8915
	Wn-STH-T3	30861412	9.25842	9.17	30559680	98.31	94.97	51.25	2.96067e+07	0.9688	27488844	0.8995
	Wn-STH-T4	31230965	9.36929	9.25	30847983	98.15	94.65	51.83	2.96031e+07	0.9596	26684764	0.865
	Wn-STH-T5	30233273	9.06998	8.99	29976608	98.37	95.12	51.73	2.9111e+07	0.9711	27042529	0.9021
	Sm-STH-T1	25500787	7.65024	7.5	25015127	97.44	93.33	51.83	2.39333e+07	0.9567	21739367	0.869
	Sm-STH-T2	24955396	7.48662	7.26	24197712	97.67	93.97	52.36	2.324e+07	0.9604	21345295	0.8821
	Sm-STH-T3	22479949	6.74398	6.5	21679007	97.6	93.89	52.26	2.06494e+07	0.9525	18832649	0.8687
	Sm-STH-T4	21870264	6.56108	6.32	21050491	97.37	93.52	51.67	1.98894e+07	0.9448	18119007	0.8607
	Sm-STH-T5	19960320	5.9881	5.77	19226847	97.59	93.85	52.19	1.84256e+07	0.9583	16981628	0.8832
	Wn-STH-S1	43831916	13.1496	13.06	43530358	98.27	94.88	51.98	4.2263e+07	0.9709	38754508	0.8903
	Wn-STH-S2	22784772	6.83543	6.73	22448265	97.92	93.94	49.42	2.17343e+07	0.9682	19987817	0.8904
	Wn-STH-S3	32054198	9.61626	9.53	31763939	98.18	94.77	51.6	2.97736e+07	0.9373	27276865	0.8587
	Wn-STH-S4	39058991	11.7177	11.58	38601629	98.21	94.83	51.31	3.70008e+07	0.9585	33403028	0.8653
	Wn-STH-S5	22199242	6.65977	6.51	21696867	96.05	90.65	52.11	2.01489e+07	0.9287	17797097	0.8203
	Sm-STH-S1	21836716	6.55101	6.27	20914962	96.72	91.62	51.8	1.98787e+07	0.9505	18211870	0.8708
	Sm-STH-S2	22084119	6.62524	6.34	21121511	96.62	91.44	51.48	2.01209e+07	0.9526	18405770	0.8714
	Sm-STH-S3	20203846	6.06115	5.88	19587960	97.9	94.43	52.04	1.8833e+07	0.9615	17283630	0.8824
	Sm-STH-S4	25164917	7.54948	7.23	24099874	97.72	94.19	52.02	2.30892e+07	0.9581	21134765	0.877
	Sm-STH-S5	21900682	6.5702	6.29	20963265	98.05	94.69	51.89	2.02508e+07	0.966	18657597	0.89
	Wn-STH-P1	35784451	10.7353	10.64	35471727	98.17	94.76	51.86	3.41562e+07	0.9629	31087859	0.8764
	Wn-STH-P2	27102604	8.13078	8.01	26697262	98.35	95.05	51.69	2.59232e+07	0.971	23779363	0.8907
	Wn-STH-P3	21570959	6.47129	6.41	21353918	97.92	93.98	49.65	2.06871e+07	0.9688	18961709	0.888
	Wn-STH-P4	24842863	7.45286	7.34	24482650	98.35	95.09	51.69	2.36846e+07	0.9674	21750476	0.8884
	Wn-STH-P5	29576598	8.87298	8.75	29168164	98.3	94.93	51.79	2.83784e+07	0.9729	26225719	0.8991
	Sm-STH-P1	26199044	7.85971	7.63	25438948	97.83	94.22	51.56	2.44012e+07	0.9592	22378833	0.8797
	Sm-STH-P2	22787283	6.83618	6.59	21979956	97.86	94.29	51.74	2.11695e+07	0.9631	19173650	0.8723
	Sm-STH-P3	21256891	6.37707	5.96	19882432	96.18	90.69	50.8	1.85895e+07	0.935	16611278	0.8355
	Sm-STH-P4	23703034	7.11091	6.84	22811138	97.86	94.25	51.77	2.19488e+07	0.9622	20023512	0.8778
	Sm-STH-P5	22015915	6.60477	6.35	21153273	96.54	91.18	51.31	2.016e+07	0.9531	18281726	0.8643
	Wn-STH-I1	27566459	8.26994	8.06	26857291	98.1	94.68	52.13	2.54621e+07	0.948	23224802	0.8647
	Wn-STH-I2	26689009	8.0067	7.81	26025171	95.8	90.23	52.34	2.41084e+07	0.9263	21086676	0.8102
	Wn-STH-I3	27960431	8.38813	8.28	27593422	98.14	94.69	51.83	2.65215e+07	0.9611	24322149	0.8814
	Wn-STH-I4	20049919	6.01498	5.95	19825797	97.99	94.11	48.77	1.92339e+07	0.9701	17725092	0.894
	Wn-STH-I5	31652773	9.49583	9.33	31089711	97.56	93.96	53.34	2.59352e+07	0.8342	23488431	0.7555
	Sm-STH-I1	21781150	6.53435	6.34	21128858	97.68	93.96	52.6	2.02418e+07	0.958	18576795	0.8792
	Sm-STH-I2	23847874	7.15436	6.89	22973400	97.72	94.09	52.02	2.20328e+07	0.9591	20328258	0.8849
	Sm-STH-I3	21769860	6.53096	6.35	21156588	97.88	94.34	51.84	2.0295e+07	0.9593	18577132	0.8781
	Sm-STH-I4	20892639	6.26779	5.99	19952507	96.63	91.5	51.7	1.89732e+07	0.9509	17243290	0.8642
	Sm-STH-I5	25623814	7.68714	7.46	24865209	97.74	94.12	52.34	2.39141e+07	0.9617	21790519	0.8763
Wadi Sheep	Wn-WDS-C1	22808343	6.8425	6.38	21264077	98.05	94.72	51.54	2.04508e+07	0.9618	18698722	0.8794
	Wn-WDS-C2	20263760	6.07913	5.73	19091596	98.12	94.86	51.59	1.83365e+07	0.9604	16835805	0.8818
	Wn-WDS-C3	23552643	7.06579	6.69	22312382	98.1	94.81	50.95	2.15252e+07	0.9647	19331834	0.8664
	Wn-WDS-C4	23619684	7.08591	6.43	21426113	98.09	94.84	51.55	2.06431e+07	0.9635	19087625	0.8909
	Wn-WDS-C5	19592147	5.87764	5.53	18423918	98.17	94.96	51.62	1.77194e+07	0.9618	16267696	0.883
	Sm-WDS-C1	24096398	7.22892	7.04	23454571	97.78	94.18	51.3	2.24766e+07	0.9583	20431368	0.8711
	Sm-WDS-C2	21889829	6.56695	6.35	21166075	97.79	94.12	52.04	2.03763e+07	0.9627	18738102	0.8853
	Sm-WDS-C3	24914206	7.47426	7.11	23700030	97.79	94.23	51.73	2.27716e+07	0.9608	21034296	0.8875
	Sm-WDS-C4	23388171	7.01645	6.81	22715673	97.76	94.15	51.45	2.17539e+07	0.9577	19818598	0.8725
	Sm-WDS-C5	26280446	7.88413	7.64	25477873	97.8	94.25	51.98	2.44443e+07	0.9594	22237886	0.8728
	Wn-WDS-T1	23064495	6.91935	6.55	21844448	98.25	95.16	51.76	2.11046e+07	0.9661	19464039	0.891
	Wn-WDS-T2	22593349	6.778	6.32	21057439	98.06	94.76	51.42	2.02548e+07	0.9619	18498617	0.8785
	Wn-WDS-T3	21499265	6.44978	6.24	20805716	98.03	94.14	52.7	2.01597e+07	0.9689	18006181	0.8654
	Wn-WDS-T4	27286490	8.18595	7.76	25853648	98.13	94.9	51.58	2.49146e+07	0.9637	23066112	0.8922
	Wn-WDS-T5	22040720	6.61222	6.18	20589504	98.19	95.05	51.59	1.9897e+07	0.9664	18354870	0.8915
	Sm-WDS-T1	19649840	5.89495	5.5	18348278	96.12	90.48	53.86	1.72396e+07	0.9396	15806635	0.8615
	Sm-WDS-T2	23713220	7.11397	6.9	23012511	97.62	93.78	51.39	2.20341e+07	0.9575	20057368	0.8716
	Sm-WDS-T3	25894694	7.76841	7.52	25051225	97.76	94.09	51.66	2.39845e+07	0.9574	21935305	0.8756
	Sm-WDS-T4	22553385	6.76602	6.54	21783884	97.68	93.95	51.27	2.08672e+07	0.9579	19137564	0.8785
	Sm-WDS-T5	22427724	6.72832	6.58	21949189	97.28	92.69	51.33	2.10616e+07	0.9596	19215790	0.8755
	Wn-WDS-S1	25849171	7.75475	7.28	24251171	98.15	94.89	51.3	2.33041e+07	0.9609	21536094	0.888
	Wn-WDS-S2	23175235	6.95257	6.53	21768765	98.12	94.84	51.16	2.09751e+07	0.9635	19364170	0.8895
	Wn-WDS-S3	24354269	7.30628	6.64	22144888	98.29	95.35	52.66	2.1413e+07	0.9669	19470801	0.8792
	Wn-WDS-S4	21970917	6.59128	6.12	20385052	98.08	94.81	52.14	1.95237e+07	0.9578	17764588	0.8715
	Wn-WDS-S5	21143395	6.34302	6.2	20650512	98	94.08	52.94	2.01167e+07	0.9742	18388337	0.8905
	Sm-WDS-S1	20457764	6.13733	5.73	19091092	96.43	90.97	51.86	1.80817e+07	0.9471	16621147	0.8706
	Sm-WDS-S2	21279959	6.38399	6.11	20353660	96.5	91.22	51.99	1.9255e+07	0.946	17419103	0.8558
	Sm-WDS-S3	21562675	6.4688	6.17	20572544	96.57	91.31	51.88	1.95569e+07	0.9506	17915133	0.8708
	Sm-WDS-S4	22849592	6.85488	6.56	21854972	96.43	91.12	52	2.06873e+07	0.9466	18801246	0.8603
	Sm-WDS-S5	21592025	6.47761	6.19	20632662	96.5	91.13	52.17	1.9576e+07	0.9488	17950187	0.87
	Wn-WDS-P1	21929464	6.57884	6.27	20896991	98.03	94.53	50.21	2.0157e+07	0.9646	18355702	0.8784
	Wn-WDS-P2	22942289	6.88269	6.47	21557494	98.14	94.89	51.62	2.08037e+07	0.965	19070452	0.8846
	Wn-WDS-P3	20597708	6.17931	5.77	19217875	98.04	94.78	51.95	1.85097e+07	0.9631	16970226	0.883
	Wn-WDS-P4	24909158	7.47275	6.98	23282944	98.01	94.66	52.19	2.24194e+07	0.9629	20545120	0.8824
	Wn-WDS-P5	23861954	7.15859	6.71	22361503	98.11	94.87	52.23	2.1573e+07	0.9647	19808562	0.8858
	Sm-WDS-P1	20965887	6.28977	6.12	20408543	97.9	94.31	51.5	1.96205e+07	0.9614	17924548	0.8783
	Sm-WDS-P2	22001359	6.60041	6.29	20955398	96.3	90.64	50.64	1.98862e+07	0.949	18105057	0.864
	Sm-WDS-P3	21899863	6.56996	6.29	20952830	96.55	91.25	50.89	1.99332e+07	0.9513	18240139	0.8705
	Sm-WDS-P4	22035409	6.61062	6.32	21066537	96.67	91.49	51.32	2.00989e+07	0.9541	18337798	0.8705
	Sm-WDS-P5	22231545	6.66946	6.37	21237289	96.73	91.63	51.86	2.01832e+07	0.9504	18431226	0.8679
	Wn-WDS-I1	26543405	7.96302	7.39	24624486	98.08	94.85	51.42	2.37198e+07	0.9633	21838545	0.8869
	Wn-WDS-I2	23801771	7.14053	6.69	22299519	98.14	94.93	51.48	2.15154e+07	0.9648	19856247	0.8904
	Wn-WDS-I3	22977731	6.89332	6.46	21523845	98.05	94.72	51.22	2.0718e+07	0.9626	19037018	0.8845
	Wn-WDS-I4	22546270	6.76388	6.33	21088854	98.02	94.66	51.64	2.02557e+07	0.9605	18482098	0.8764
	Wn-WDS-I5	23254501	6.97635	6.56	21878870	98.22	95.06	50.82	2.11958e+07	0.9688	19511163	0.8918
	Sm-WDS-I1	19977320	5.9932	5.88	19603685	97.44	93.18	51.27	1.88174e+07	0.9599	17211884	0.878
	Sm-WDS-I2	23964733	7.18942	6.86	22865416	97.5	93.69	52.17	2.16973e+07	0.9489	19429027	0.8497
	Sm-WDS-I3	22580136	6.77404	6.61	22026835	97.84	94.32	51.45	2.11649e+07	0.9609	19477742	0.8843
	Sm-WDS-I4	26118227	7.83547	7.6	25326385	97.83	94.28	51.38	2.43394e+07	0.961	22358809	0.8828
	Sm-WDS-I5	22264468	6.67934	6.38	21270854	96.63	91.39	50.73	2.02807e+07	0.9534	18476873	0.8686
Altay Sheep	Wn-ALS-C1	23874781	7.16243	6.98	23250799	97.56	93.43	50.55	2.05247e+07	0.8828	18488068	0.7952
	Wn-ALS-C2	27853526	8.35606	8.3	27670324	98.3	94.93	51.8	2.68441e+07	0.9701	24788126	0.8958
	Wn-ALS-C3	29398873	8.81966	8.76	29195680	98.3	94.98	52.43	2.82089e+07	0.9662	26071796	0.893
	Wn-ALS-C4	26446727	7.93402	7.83	26092049	98.25	94.92	51.36	2.51263e+07	0.963	22407533	0.8588
	Wn-ALS-C5	29118317	8.7355	8.68	28934577	98.41	95.16	51.34	2.8162e+07	0.9733	25381379	0.8772
	Sm-ALS-C1	24141613	7.24248	7	23324606	97.88	93.86	49.03	1.80565e+07	0.9726	16961253	0.7272
	Sm-ALS-C2	19781430	5.93443	5.47	18231577	98.28	94.91	43.99	1.99395e+07	0.9693	15991200	0.8771
	Sm-ALS-C3	21209878	6.36296	5.79	19297952	97.3	92.47	44.45	1.92977e+07	0.9624	15168647	0.786
	Sm-ALS-C4	28241658	8.4725	8.16	27209666	97.19	93.06	52	2.56274e+07	0.9418	21396067	0.7863
	Sm-ALS-C5	22510288	6.75309	6.54	21802615	97.41	93.59	53.27	2.08333e+07	0.9555	16932635	0.7766
	Wn-ALS-T1	34380994	10.3143	10.17	33902393	97.73	94.01	51.35	3.08128e+07	0.9089	28110868	0.8292
	Wn-ALS-T2	26577983	7.97339	7.9	26330856	98.17	94.76	52.3	2.53449e+07	0.9626	23362256	0.8873
	Wn-ALS-T3	25099860	7.52996	7.36	24531759	96.08	90.69	51.51	2.27939e+07	0.9292	20183820	0.8228
	Wn-ALS-T4	31011378	9.30341	9.24	30793535	98.26	94.85	51.96	2.98693e+07	0.97	27353546	0.8883
	Wn-ALS-T5	29172478	8.75174	8.7	29002512	98.23	94.72	51.82	2.81811e+07	0.9717	25765207	0.8884
	Sm-ALS-T1	31863328	9.559	9.26	30864850	97.41	93.39	50.35	2.96148e+07	0.9595	23627062	0.7655
	Sm-ALS-T2	22653912	6.79617	6.46	21533447	96.64	91.85	52.94	2.02776e+07	0.9417	16487799	0.7657
	Sm-ALS-T3	25319360	7.59581	7.26	24207474	97.7	93.69	50.86	1.94703e+07	0.9589	18071602	0.7465
	Sm-ALS-T4	22637111	6.79113	6.4	21317814	97.68	93.84	48.5	2.0514e+07	0.9466	17363837	0.8145
	Sm-ALS-T5	21115507	6.33465	6.16	20549080	97.92	94.33	51.26	1.98647e+07	0.9667	18247501	0.888
	Wn-ALS-S1	28876297	8.66289	8.61	28688931	98.21	94.67	51.36	2.77518e+07	0.9673	25178309	0.8776
	Wn-ALS-S2	22729718	6.81892	6.72	22414217	97.93	94	51.02	2.16779e+07	0.9672	19931917	0.8893
	Wn-ALS-S3	35713813	10.7141	10.62	35407402	98.14	94.71	51.78	3.39636e+07	0.9592	31152155	0.8798
	Wn-ALS-S4	29609614	8.88288	8.54	28462905	97.8	94.22	50.5	2.57212e+07	0.9037	23173805	0.8142
	Wn-ALS-S5	33373911	10.0122	9.93	33098775	98.23	94.83	50.49	3.17453e+07	0.9591	28451908	0.8596
	Sm-ALS-S1	21987661	6.5963	6.13	20448650	98.15	94.63	45.31	2.25933e+07	0.965	15171543	0.7419
	Sm-ALS-S2	21272787	6.38184	6.2	20655653	96.19	90.88	51.22	1.8773e+07	0.9088	15364587	0.7438
	Sm-ALS-S3	18132982	5.43989	5.11	17045337	97.08	92.46	46.22	1.61912e+07	0.9499	12852024	0.754
	Sm-ALS-S4	21849757	6.55493	6.35	21154788	97.56	93.56	50.47	2.04057e+07	0.9646	18396045	0.8696
	Sm-ALS-S5	23445969	7.03379	6.83	22759420	97.91	94.35	51.97	2.19465e+07	0.9643	20239592	0.8893
	Wn-ALS-P1	28015723	8.40472	8.33	27777582	98.32	94.99	51.88	2.68908e+07	0.9681	24329743	0.8759
	Wn-ALS-P2	25721323	7.7164	7.57	25230482	95.97	90.51	51.9	2.33898e+07	0.927	20475512	0.8115
	Wn-ALS-P3	35008663	10.5026	10.32	34395681	98.18	94.74	51.81	3.33785e+07	0.9704	30812545	0.8958
	Wn-ALS-P4	25752351	7.72571	7.68	25592593	98.32	94.94	51.45	2.48312e+07	0.9702	22745270	0.8887
	Wn-ALS-P5	29526964	8.85809	8.8	29338558	98.1	94.36	51.56	2.84916e+07	0.9711	25868608	0.8817
	Sm-ALS-P1	21244668	6.3734	6.08	20282143	97.4	93.12	51.53	1.94646e+07	0.9597	16550080	0.816
	Sm-ALS-P2	20453361	6.13601	5.94	19810706	97.31	93.28	51.12	1.88964e+07	0.9538	15696828	0.7923
	Sm-ALS-P3	21531169	6.45935	6.25	20827761	97.78	94.14	51.98	2.0052e+07	0.9627	17188063	0.8252
	Sm-ALS-P4	21375023	6.41251	6.12	20397447	97.44	92.95	48.11	1.96804e+07	0.9649	16792306	0.8233
	Sm-ALS-P5	23103247	6.93097	6.68	22265847	97.53	93.79	52.09	2.12772e+07	0.9556	18456104	0.8289
	Wn-ALS-I1	26909382	8.07281	8.01	26712060	98.32	95.03	51.75	2.58587e+07	0.968	23852522	0.8929
	Wn-ALS-I2	33898109	10.1694	10.07	33579727	98.07	94.54	51.72	3.20735e+07	0.9552	29417543	0.8761
	Wn-ALS-I3	23875620	7.16269	7.08	23587227	97.66	93.43	50.28	2.27648e+07	0.9651	20696132	0.8774
	Wn-ALS-I4	28489785	8.54694	8.38	27945464	98.23	94.89	51.93	2.70373e+07	0.9675	25011247	0.895
	Wn-ALS-I5	24302452	7.29074	7.15	23847844	97.67	93.89	51.13	1.99504e+07	0.8366	18078412	0.7581
	Sm-ALS-I1	20338332	6.1015	5.49	18285501	97.72	93.48	47.7	2.00349e+07	0.962	15722270	0.8598
	Sm-ALS-I2	21054006	6.3162	5.99	19960796	96	90.45	53.14	1.87207e+07	0.9379	14572940	0.7301
	Sm-ALS-I3	27599845	8.27995	8.05	26825148	97.81	94.15	51.64	2.58757e+07	0.9646	23718967	0.8842
	Sm-ALS-I4	20595746	6.17872	5.98	19921563	96.97	93.05	55.47	1.86819e+07	0.9668	17891692	0.855
	Sm-ALS-I5	21699662	6.5099	6.28	20936870	97.92	94.41	51.52	2.01256e+07	0.9612	18504988	0.8838
Chinese Merino Sheep	Wn-CMS-C1	31136362	9.34091	9.25	30848293	98.24	94.81	51.13	2.98724e+07	0.9684	27324425	0.8858
	Wn-CMS-C2	24931731	7.47952	7.41	24689236	98.21	94.9	52.14	2.35729e+07	0.9548	21439797	0.8684
	Wn-CMS-C3	26060125	7.81804	7.64	25478612	95.91	90.4	52.01	2.36638e+07	0.9288	20710885	0.8129
	Wn-CMS-C4	30728624	9.21859	9.14	30479370	98.04	94.32	51.4	2.94399e+07	0.9659	26998487	0.8858
	Wn-CMS-C5	32908405	9.87252	9.75	32503380	97.99	94.42	51.83	3.08651e+07	0.9496	28095825	0.8644
	Sm-CMS-C1	15325629	4.59769	4.37	14568143	97.25	92.94	51.52	1.38754e+07	0.9525	11350875	0.7792
	Sm-CMS-C2	21910443	6.57313	6.16	20539572	97.41	93.04	51.15	1.97445e+07	0.9613	16947008	0.8251
	Sm-CMS-C3	22891578	6.86747	6.66	22200479	97.5	93.63	51.82	2.12649e+07	0.9579	18416670	0.8296
	Sm-CMS-C4	20552857	6.16586	5.97	19893826	97.41	93.59	52.17	1.89694e+07	0.9535	16237899	0.8162
	Sm-CMS-C5	27139582	8.14187	7.97	26575439	97.43	93.36	51.02	2.55203e+07	0.9603	22331262	0.8403
	Wn-CMS-T1	26626584	7.98798	7.93	26434441	98.23	94.79	51.7	2.5677e+07	0.9714	23565032	0.8915
	Wn-CMS-T2	32318730	9.69562	9.54	31806293	98.28	94.87	51.6	3.09523e+07	0.9732	28093050	0.8833
	Wn-CMS-T3	26706641	8.01199	7.94	26478440	98.28	94.99	51.42	2.55312e+07	0.9642	23577011	0.8904
	Wn-CMS-T4	24528517	7.35856	7.09	23638816	97.99	94.49	50.94	2.04286e+07	0.8642	18589532	0.7864
	Wn-CMS-T5	26136512	7.84095	7.78	25945882	98.29	94.93	51.22	2.51676e+07	0.97	23136041	0.8917
	Sm-CMS-T1	22486720	6.74602	6.41	21377608	98.03	94.56	51.81	2.06046e+07	0.9638	18996931	0.8886
	Sm-CMS-T2	21521778	6.45653	6.12	20387329	96.64	91.47	50.96	1.93853e+07	0.9509	17662672	0.8664
	Sm-CMS-T3	19727592	5.91828	5.72	19065328	97.12	92.44	52.33	1.82549e+07	0.9575	15278846	0.8014
	Sm-CMS-T4	25427086	7.62813	7.29	24305890	98.04	94.56	51.4	2.34844e+07	0.9662	21700333	0.8928
	Sm-CMS-T5	30977928	9.29338	9.13	30422042	97.55	93.57	51.17	2.91971e+07	0.9597	26255209	0.863
	Wn-CMS-S1	33631361	10.0894	10.02	33403790	98.19	94.64	51.24	3.24746e+07	0.9722	29852416	0.8937
	Wn-CMS-S2	30199627	9.05989	9	29983753	98.25	94.83	51.73	2.91182e+07	0.9711	26704415	0.8906
	Wn-CMS-S3	24082791	7.22484	7.17	23907311	98.22	94.76	51.95	2.31898e+07	0.97	21258069	0.8892
	Wn-CMS-S4	27023414	8.10702	8.04	26785242	98.38	95.16	51.41	2.60189e+07	0.9714	23884138	0.8917
	Wn-CMS-S5	25360337	7.6081	7.54	25119639	98.2	94.85	51.81	2.42285e+07	0.9645	22198799	0.8837
	Sm-CMS-S1	20949029	6.28471	5.98	19926163	97.21	92.38	47.24	1.91104e+07	0.9591	16025920	0.8043
	Sm-CMS-S2	24582883	7.37486	7.04	23460976	96.84	92.09	50.77	2.19627e+07	0.9361	19623568	0.8364
	Sm-CMS-S3	27837376	8.35121	8.2	27336102	97.11	92.69	51.04	2.46498e+07	0.9017	21249078	0.7773
	Sm-CMS-S4	24459622	7.33789	7.11	23691748	97.84	94.22	51.25	2.28023e+07	0.9625	21070505	0.8894
	Sm-CMS-S5	19760687	5.92821	5.75	19168323	97.92	94.44	52.41	1.8416e+07	0.9608	15928056	0.831
	Wn-CMS-P1	29036786	8.71104	8.62	28746181	98.21	94.86	52.14	2.76813e+07	0.963	25278261	0.8794
	Wn-CMS-P2	31782620	9.53479	9.27	30915988	97.92	94.43	52.11	28914541	0.9353	26453729	0.8557
	Wn-CMS-P3	32736639	9.82099	9.76	32535956	98.34	95.06	51.72	3.1572e+07	0.9704	28842304	0.8865
	Wn-CMS-P4	25922005	7.7766	7.68	25583351	98.4	95.17	51.47	2.49035e+07	0.9734	22969342	0.8978
	Wn-CMS-P5	28365847	8.50975	8.38	27941066	98.32	95	51.73	2.71412e+07	0.9714	25196598	0.9018
	Sm-CMS-P1	21196129	6.35884	6.04	20133678	97.43	93.06	50.11	1.93093e+07	0.9591	16404165	0.8148
	Sm-CMS-P2	21325487	6.39765	6.09	20295481	97.45	93.06	48.44	1.94831e+07	0.96	16757455	0.8257
	Sm-CMS-P3	21793602	6.53808	6.21	20687292	97.41	92.84	48.06	1.98634e+07	0.9602	17436815	0.8429
	Sm-CMS-P4	22039071	6.61172	6.31	21019416	97.48	93.06	47.81	2.01975e+07	0.9609	17446093	0.83
	Sm-CMS-P5	22249837	6.67495	6.48	21613587	97.64	93.89	52.17	2.07122e+07	0.9583	17755450	0.8215
	Wn-CMS-I1	31107815	9.33234	9.24	30814929	98.17	94.58	51.13	2.99413e+07	0.9716	27580801	0.895
	Wn-CMS-I2	31690533	9.50716	9.43	31427136	98.32	95	50.03	3.03547e+07	0.9659	27831127	0.8856
	Wn-CMS-I3	28150485	8.44515	8.39	27966722	98.22	94.79	51.9	2.70705e+07	0.9679	24953296	0.8922
	Wn-CMS-I4	24184270	7.25528	7.19	23973140	98.24	94.9	51.27	2.30411e+07	0.9611	21219099	0.8851
	Wn-CMS-I5	24494517	7.34836	7.29	24308166	98.21	94.78	51.26	2.35315e+07	0.968	21637814	0.8901
	Sm-CMS-I1	20802738	6.24082	6.08	20282130	97.78	94.17	51.5	1.89455e+07	0.9341	16939578	0.8352
	Sm-CMS-I2	20620188	6.18606	5.85	19491069	97.29	92.72	50.89	1.8261e+07	0.9369	16346968	0.8387
	Sm-CMS-I3	25202076	7.56062	7.03	23417370	96.77	92.34	53.19	2.18777e+07	0.9342	17081598	0.7294
	Sm-CMS-I4	21988641	6.59659	6.24	20813922	97.49	93.71	50.99	1.87308e+07	0.8999	16776295	0.806
	Sm-CMS-I5	20018892	6.00567	5.6	18665346	98.5	95.35	46.04	1.9139e+07	0.9695	16525979	0.8854
Tibetan Sheep	Wn-TS-C1	22690905	6.80727	6.71	22368417	98.13	94.48	51.11	2.17032e+07	0.9703	19886960	0.8891
	Wn-TS-C2	22495305	6.74859	6.67	22244307	97.77	93.76	52.67	2.14244e+07	0.9631	19667006	0.8841
	Wn-TS-C3	23754817	7.12645	7.03	23429125	98.09	94.37	51.24	2.27174e+07	0.9696	20751644	0.8857
	Wn-TS-C4	22768949	6.83068	6.73	22447248	97.62	93.26	50.77	2.16026e+07	0.9624	19690110	0.8772
	Wn-TS-C5	23194505	6.95835	6.88	22931902	97.8	93.71	48.9	2.21889e+07	0.9676	20322274	0.8862
	Sm-TS-C1	21504147	6.45124	6.07	20229132	97.43	92.79	44.23	1.93756e+07	0.9578	17524632	0.8663
	Sm-TS-C2	22396766	6.71903	6.47	21575672	97.39	93.03	50.67	2.07194e+07	0.9603	18611425	0.8626
	Sm-TS-C3	21373782	6.41213	6.21	20696182	97.31	92.77	50.55	1.98775e+07	0.9604	17960956	0.8678
	Sm-TS-C4	21173987	6.3522	6.13	20421355	97.37	92.94	50.65	1.96487e+07	0.9622	17610720	0.8624
	Sm-TS-C5	22130755	6.63923	6.43	21427444	97.3	92.75	50.41	2.05822e+07	0.9605	18390013	0.8582
	Wn-TS-T1	20199154	6.05975	6.01	20032427	97.95	94.08	50.72	1.93712e+07	0.967	17744592	0.8858
	Wn-TS-T2	22298656	6.6896	6.62	22073560	97.86	93.82	50.36	2.12221e+07	0.9614	19264154	0.8727
	Wn-TS-T3	21220746	6.36622	6.31	21045118	97.78	93.71	49.88	2.02411e+07	0.9618	18513299	0.8797
	Wn-TS-T4	21870089	6.56103	6.51	21690738	97.91	93.94	49.98	2.0992e+07	0.9678	19052914	0.8784
	Wn-TS-T5	23890837	7.16725	7.1	23675988	97.83	93.83	50.42	2.29524e+07	0.9694	20757544	0.8767
	Sm-TS-T1	22209421	6.66283	6.36	21197549	96.66	91.51	50.94	2.01221e+07	0.9493	18434869	0.8697
	Sm-TS-T2	21385867	6.41576	6.19	20633616	97.6	93.31	50.22	1.99132e+07	0.9651	18054155	0.875
	Sm-TS-T3	21317257	6.39518	6.21	20703651	97.88	94.28	51.71	1.99403e+07	0.9631	18366801	0.8871
	Sm-TS-T4	22243200	6.67296	6.42	21408480	97.63	93.32	50.16	2.06147e+07	0.9629	18899826	0.8828
	Sm-TS-T5	21541515	6.46245	6.15	20504744	97.53	93.16	48.72	1.96758e+07	0.9596	17662294	0.8614
	Wn-TS-S1	21717216	6.51516	6.46	21526075	97.86	93.84	50.88	2.07876e+07	0.9657	18990173	0.8822
	Wn-TS-S2	21939664	6.5819	6.52	21726574	97.96	94.21	50.14	2.0944e+07	0.964	19079942	0.8782
	Wn-TS-S3	25332670	7.5998	7.53	25097561	97.91	93.98	50.52	2.39795e+07	0.9554	21675401	0.8636
	Wn-TS-S4	21845955	6.55379	6.49	21644154	97.88	93.85	50.44	2.07757e+07	0.9599	18808264	0.869
	Wn-TS-S5	21514020	6.45421	6.4	21332146	97.9	93.96	49.87	2.06338e+07	0.9673	18854757	0.8839
	Sm-TS-S1	23209503	6.96285	6.73	22441262	97.94	94.47	51.94	2.15802e+07	0.9616	19661423	0.8761
	Sm-TS-S2	21834632	6.55039	6.22	20719821	97.42	92.85	48.67	1.99594e+07	0.9633	18214768	0.8791
	Sm-TS-S3	22136885	6.64107	6.42	21409362	97.44	92.93	50.3	2.05841e+07	0.9615	18606014	0.8691
	Sm-TS-S4	21364215	6.40926	6.15	20485940	97.63	93.38	49.77	1.96855e+07	0.9609	17890839	0.8733
	Sm-TS-S5	21079623	6.32389	6.06	20200214	97.47	93.03	50.03	1.94725e+07	0.964	17616159	0.8721
	Wn-TS-P1	22553354	6.76601	6.69	22310641	98.01	94.19	50.86	2.15831e+07	0.9674	19758077	0.8856
	Wn-TS-P2	21575773	6.47273	6.4	21322884	97.95	94.08	50.82	2.06182e+07	0.967	18848472	0.884
	Wn-TS-P3	21931725	6.57952	6.48	21612677	97.97	94.06	49.6	2.0946e+07	0.9692	19188951	0.8879
	Wn-TS-P4	23880503	7.16415	7.07	23567992	98.19	94.53	49.41	2.28931e+07	0.9714	20974729	0.89
	Wn-TS-P5	22896539	6.86896	6.78	22599382	97.89	93.88	48.91	2.18808e+07	0.9682	19968854	0.8836
	Sm-TS-P1	20947485	6.28425	5.82	19385365	97.35	92.64	46.14	1.84854e+07	0.9536	16333718	0.8426
	Sm-TS-P2	21034195	6.31026	5.98	19917792	97.59	93.12	44.95	1.92077e+07	0.9643	16968794	0.8519
	Sm-TS-P3	21382609	6.41478	6.31	21027435	97.66	93.75	50.3	2.0258e+07	0.9634	17974408	0.8548
	Sm-TS-P4	21692216	6.50766	6.19	20623891	97.59	93.16	49.15	1.99285e+07	0.9663	17344417	0.841
	Sm-TS-P5	21448631	6.43459	6.19	20623846	97.56	93.22	49.97	1.98907e+07	0.9645	17589217	0.8529
	Wn-TS-I1	21252483	6.37574	6.26	20878012	98.2	94.52	50.29	2.01735e+07	0.9662	18411257	0.8818
	Wn-TS-I2	21789372	6.53681	6.44	21452356	97.93	94.04	50.6	2.05955e+07	0.9601	18800023	0.8764
	Wn-TS-I3	22803912	6.84117	6.76	22525463	98.07	94.31	50.35	2.16119e+07	0.9594	19742173	0.8764
	Wn-TS-I4	20498993	6.1497	6.07	20236405	98.04	94.33	50.51	1.90137e+07	0.9396	16977995	0.839
	Wn-TS-I5	23966809	7.19004	7.1	23652932	98.06	94.37	53.03	2.28682e+07	0.9668	20855315	0.8817
	Sm-TS-I1	22463293	6.73899	6.55	21835293	97.83	94.24	51.74	2.0974e+07	0.9605	19327485	0.8851
	Sm-TS-I2	22551359	6.76541	6.49	21618610	97.16	93.05	50.71	1.9911e+07	0.921	17844198	0.8254
	Sm-TS-I3	26360913	7.90827	7.77	25907036	97.47	93.44	50.32	2.47977e+07	0.9572	22334029	0.8621
	Sm-TS-I4	23780130	7.13404	6.84	22804119	97.31	93.39	51.97	2.13535e+07	0.9364	18297809	0.8024
	Sm-TS-I5	21155534	6.34666	5.97	19900656	97.12	92.04	45.38	1.90576e+07	0.9576	16957963	0.8521

## Sheet: D3
Supplementary Data 3. Up- and down-regulated differentially expressed genes (DEGs) across the five adipose tissues of the five sheep populations in summer and winter.
Altay sheep																														Chinese Merino Sheep
Caul fat (829)						Intermuscular fat(110)						Subcutaneous fat (130)						Perirenal fat (2289)						Tail fat (632)						Caul fat (2070)						Intermuscular fat (1545)						Subcutaneous fat (266)						Perirenal fat (668)
summer-upregulated (448)			winter-upregulated (381)			summer-upregulated (60)			winter-upregulated (50)			summer-upregulated (57)			winter-upregulated (73)			summer-upregulated (1264)			winter-upregulated (1025)			summer-upregulated (377)			winter-upregulated (255)			summer-upregulated (679)			winter-upregulated (1391)			summer-upregulated (1409)			winter-upregulated (136)			summer-upregulated (195)			winter-upregulated (71)			summer-upregulated (174)
gene	log2FoldChange	padj	gene	log2FoldChange	padj	gene	log2FoldChange	padj	gene	log2FoldChange	padj	gene	log2FoldChange	padj	gene	log2FoldChange	padj	gene	log2FoldChange	padj	gene	log2FoldChange	padj	gene	log2FoldChange	padj	gene	log2FoldChange	padj	gene	log2FoldChange	padj	gene	log2FoldChange	padj	gene	log2FoldChange	padj	gene	log2FoldChange	padj	gene	log2FoldChange	padj	gene	log2FoldChange	padj	gene	log2FoldChange
DTYMK	-1.56844	0.0408917	GJB4	5.43679	0.0365964	DHCR24	-2.34923	0.00787242	USP40	1.45674	0.016812	BDH1	-3.27933	0.0406329	USP40	1.45626	0.0164689	DTYMK	-1.89755	0.000886901	HDAC4	1.67833	0.0441077	RHBDL2	-3.73175	0.00218229	LOC114113923	2.025	0.0251074	MANEAL	-1.30806	0.00258916	LOC114113924	2.56196	0.043286	BOK	-2.10143	0.0162977	YRDC	1.09853	0.000355042	ARMH1	-1.04775	0.0482336	CTPS1	1.1932	0.00761001	ARMH1	-1.32282
MRPS15	-1.55071	0.0386687	GJB3	3.83986	0.0040465	LINGO4	-6.75	0.0395365	RPRM	1.66518	0.0499384	AGTR1	-1.34439	0.0100553	RSPO1	5.60032	0.00717704	BOK	-1.30767	0.0374246	TWIST2	2.26034	0.0166768	BMP8B	-4.35754	4.82536e-05	USP40	1.51619	0.000170134	PTCH2	-1.46422	0.000562541	PDCD1	1.69508	0.0132233	LOC106990829	-1.58819	0.033258	YBX1	1.30376	0.00967384	ADGRL4	-1.26879	0.0463259	CRABP2	2.77522	0.0148118	LOC114115570	-1.53297
CDCA8	-2.58797	0.0364929	ZC3H12A	1.7387	0.0147704	RGS5	-1.71446	0.0497604	S100A4	2.43105	0.0369774	LSS	-1.85658	0.0159061	BEND5	2.18063	0.0488696	GPC1	-1.2254	0.00680025	PER2	1.79433	0.0112678	GUCA2A	-4.36439	0.0319151	C1H1orf216	1.81712	0.00854233	LURAP1	-1.22228	0.0152264	GAL3ST2	3.22599	0.000377025	IQCA1	-5.01366	0.0491678	JUN	1.08771	0.034206	LOC114115573	-4.96567	0.00119414	LOC101114089	3.33992	0.0408176	ROR1	-1.5854
RHBDL2	-3.01994	0.0109574	RSPO1	4.10571	0.00786617	BDH1	-3.89481	0.00988449	S100A1	3.53143	0.0316648	LOC105607012	-6.0997	0.000434975	NEXN	1.37424	0.0100553	NDUFA10	-2.38486	7.96079e-06	AGO4	1.21299	0.0160657	MMACHC	-1.79034	0.00822813	RIMS3	2.09619	0.0137123	LOC105608340	-4.32438	0.0281057	STK25	1.02017	0.0127739	ASB18	-23.4012	9.18072e-13	GADD45A	1.1525	0.00718776	LOC114115617	-1.10279	0.0323813	FCER1G	1.75216	0.00977293	SGIP1	-1.4183
CDC20	-3.51764	0.0454409	RIMS3	1.83525	0.0378009	RARRES1	-1.35761	0.0140027	GALNT15	2.15917	0.00377839	NDUFS1	-2.17401	0.00511153	THEM5	3.88548	0.0497945	TMEM35B	-1.35892	0.0490177	ZC3H12A	1.36386	0.00380921	C1H1orf162	-3.0201	7.01267e-05	TCTEX1D4	5.26392	0.00418824	JUN	-1.29793	0.0307717	CROCC2	2.09542	0.0200161	LOC114113985	-7.82043	0.0486339	NEXN	1.48705	0.00741404	TENT5C	-1.27137	0.00365233	LOC101111596	6.69043	0.00365233	LRRC7	-3.40726
MMACHC	-1.09282	0.0265702	KCNQ4	1.19315	0.049954	PTX3	-2.04485	0.00988449	PTPN3	1.33792	0.0102562	CCDC85A	-1.72976	0.000505819	S100A13	2.49623	0.0152515	SH3D21	-1.54434	0.00330726	RIMS3	2.18856	6.55806e-05	SLC16A1	-1.47168	0.0208638	BEND5	2.07984	0.00419937	FOXD3	-2.01062	0.0235857	GPR35	3.07688	2.9278e-07	SPP2	-7.88358	0.0466323	LOC106990219	1.52382	0.00425187	RORC	-1.63327	0.00846345	PDXK	1.14853	0.00210006	ERICH3	-6.31352
TMEM69	-1.71163	0.0108521	LURAP1	1.9536	0.0229659	LSS	-2.00864	0.0398745	CCL21	3.42486	0.0040806	PNPT1	-1.03881	0.0430664	BARX1	4.61517	0.00862706	EVA1B	-1.37489	0.0221582	LOC106990837	4.32077	0.0257143	TBX15	-1.26611	0.0437524	RAB3B	2.43937	0.000233459	AK4	-1.05704	0.0482822	TWIST2	1.28356	0.00178517	TRPM8	-7.63775	0.0389318	SF3B4	1.1831	0.0292559	LENEP	-1.53259	0.00162401	CDCA2	5.9416	0.0422107	LOC114115573	-3.02947
LOC114114842	-2.02184	1.21169e-05	TRABD2B	2.30727	0.0190099	COL6A6	-2.35798	0.00309933	CCL19	2.2218	0.0484344	ATL2	-1.54449	0.0137951	OGN	1.03284	0.0186419	MRPS15	-1.44308	0.00273396	CCDC17	1.02871	0.0138344	LOC114117240	-5.5318	0.0152341	LOC101106044	1.60134	0.033297	DNAJC6	-1.87896	0.00969728	LOC105609211	1.45845	0.012664	SAG	-9.05301	0.00248416	CIART	2.02709	0.00220807	LOC100037664	-2.31929	0.0250748	LOC101123533	8.39625	0.000151334	DIPK1A	-1.10365
LOC101117028	-1.12016	0.0412822	LEPR	6.6272	0.000518006	COL6A5	-3.65375	0.0369774	TRIM14	1.48867	0.0307386	APOLD1	-2.23491	0.0265595	CTSV	1.20322	0.0446738	NDUFS5	-1.98979	0.00367372	TRABD2B	1.65193	0.000698248	LOC101121643	-3.03951	0.0187517	LOC114115288	5.56493	0.0257831	GIPC2	-1.36714	0.000591649	HES6	3.0883	0.00278893	C1H1orf94	-22.8207	6.49599e-13	CCDC58	1.19692	0.0413225	TTC24	-6.76473	0.0463259	PQLC2	1.23623	0.0042161	BCAR3	-1.85704
SCP2	-1.34226	0.0287691	NEXN	1.86949	0.000734666	COL3A1	-2.39061	0.000476977	LOC101117395	3.25326	0.0366702	THSD7A	-2.03122	0.0435392	CCL21	4.24587	9.1565e-05	GUCA2A	-5.17186	0.0297449	RAB3B	1.90578	0.0023281	BNIPL	-1.85706	0.00950959	NEXN	1.64607	0.00427657	ADGRL4	-1.03981	0.0216189	LOC106990829	1.18669	0.0208321	DLGAP3	-4.81917	0.00184724	LOC101104797	4.68294	0.0151896	LOC114118017	-2.98262	0.0262653	GPSM1	1.16501	0.0491345	PTBP2	-1.22728
MRPL37	-1.27047	0.0280956	LOC114115617	1.68891	0.00820352	LOC105612852	-2.8068	0.00687368	FNDC5	2.0991	0.029876	KCP	-2.18661	0.0144754	CREB3	1.03056	0.0152515	P3H1	-1.0626	0.00219048	LOC105608340	3.80041	0.0386371	THEM4	-2.03688	0.000108766	C1H1orf146	5.04436	0.0400537	LOC114115573	-4.15421	0.00295774	LOC101110111	1.14534	0.00383838	GRIK3	-5.1316	0.00123895	SH3BP5	2.21017	1.81541e-09	JAM2	-1.58239	0.000994726	HPCAL1	1.09984	0.0186565	LOC101114226	-1.34768
LOC105611362	-6.03597	0.00492528	LOC101114226	1.88084	0.0172948	CCDC85A	-1.56582	0.0369774	LOC114113929	3.76236	0.0435384	INSIG1	-2.52012	0.0170213	EEF1B2	1.72261	0.024221	CDC20	-2.54094	0.03683	TACSTD2	2.10965	0.00825237	FLG	-4.0495	0.00310761	BCAR3	1.53917	0.0347207	LOC101119773	-1.68613	0.000536979	RAMP1	1.49557	0.000729792	RSPO1	-4.5551	0.0277705	LOC101102204	1.17058	0.0181439	ZBTB20	-2.62426	0.0071573	SIX2	1.86353	0.0243178	JAM2	-1.31503
LOC114115286	-3.09621	0.0071525	WNT2B	2.64501	0.00147344	ATL2	-1.74559	0.0369774	NXPH4	2.48007	0.0395365	LOC105610484	-3.2131	0.00637149	STX12	1.22948	0.00170499	DMAP1	-1.49173	0.0136807	LOC101106044	1.48001	0.00287715	S100A9	-3.55637	0.000312107	LOC101114226	1.78028	0.0375304	LOC114115617	-1.36198	0.00014301	MLPH	4.58029	2.86691e-05	EPHA10	-6.45871	0.000759198	C2H9orf40	1.10556	0.0271899	SEMA5B	-1.45696	5.24966e-05	MTHFD2	2.00788	0.0126541	LOC114110575	-1.2937
LOC114115359	-2.76717	3.35442e-05	NOTCH2	1.5041	0.0171407	MTHFD2	-1.3708	0.0446502	LOC106990118	3.62017	0.0122733	GABRA1	-3.86183	0.0111636	NSMCE1	1.32799	0.0283471	UROD	-1.55325	0.0104178	LOC114115224	1.57685	1.92593e-06	S100A8	-6.33478	2.04622e-05	STXBP3	1.20327	0.00455888	GBP6	-1.109	0.000284269	GJB5	5.15394	4.99644e-19	LOC105604051	-21.6223	7.28875e-11	CIR1	1.26915	0.00119398	LOC105602706	-1.71616	0.0262653	FIGNL2	1.46244	0.000124978	KY	-2.20801
LOC114113093	-2.58955	0.0445278	PDE4DIP	1.86521	0.00593246	TMCC3	-1.38972	0.0369774	LOC114114061	3.18536	0.010904	LOC114115472	-8.41913	0.00962869	HOXC9	4.53816	0.0213867	MMACHC	-1.22219	0.00688995	LEPR	5.54149	0.00284467	TTC24	-3.38943	0.0195787	TRIM45	1.50642	0.0395233	LRRC8B	-1.02288	0.00346505	GJB4	4.56323	8.70718e-05	OXCT2	-7.19037	0.0496231	SUMO1	2.54651	0.0259957	TRIM42	-7.4834	0.0484248	DGKA	1.40685	0.0031279	SGO1	-1.60962
TAF13	-1.35874	0.0403113	CGN	3.72217	0.00348785	LOC114113987	-1.20152	0.0450153	KCNJ4	4.55578	0.00988449	ENPEP	-3.59301	0.00493305	LOC105614720	3.44279	0.0298688	PRDX1	-1.26079	0.0109098	LOC105609898	4.11911	0.0127628	CRABP2	-2.51276	0.00367322	ANP32E	1.19721	0.00266084	DIPK1A	-1.16236	0.0029022	GJB3	5.53309	8.29576e-18	CFAP57	-5.9743	0.00861445	NOP58	1.65077	0.000143921	LOC105606506	-1.38414	0.000922233	CMAS	1.16472	0.0251529	CDC14B	-1.16391
LOC105607968	-6.10976	0.0102718	SNX27	1.03087	0.0483569	C1QTNF6	-2.54386	0.0138361	GNGT1	2.42221	0.0450153	ELOVL6	-3.51675	0.0065694	WIF1	21.7947	1.20425e-09	TMEM69	-1.36993	0.000224887	RPRM	2.11471	0.0301929	GART	-1.1011	0.0270906	CTSK	1.47426	0.0424337	BCAR3	-1.8931	2.79742e-08	RSPO1	4.24377	3.49695e-10	SZT2	-1.42495	0.0171614	TMBIM1	1.18468	1.40712e-07	KIAA1958	-1.1387	0.0390315	LOC105612575	2.68531	0.022975	GNA14	-2.47468
ATP5PB	-1.53312	0.00409144	UBQLN4	1.13224	0.0460121	INSIG1	-1.61598	0.00478893	GPNMB	2.52474	0.000293481	NREP	-1.96559	0.012356	LOC114113667	5.14742	0.0280907	UQCRH	-1.52393	0.0161508	NEXN	2.2113	1.56618e-21	LNP1	-1.32548	0.0185976	S100A13	2.73839	0.0195354	ARHGAP29	-1.00555	0.0412324	HPCAL4	2.89861	0.0156871	ZSWIM5	-3.9963	0.0136379	ITM2C	1.83276	0.0470154	WNK2	-1.58192	0.0316872	PNPLA3	2.31027	0.00569689	LOC114112975	-3.38605
C1H1orf162	-3.72067	2.88556e-08	FCER1A	5.90844	0.00126033	LOC101120574	-1.5795	0.00280977	LTC4S	2.97698	0.0199595	C7H15orf41	-1.73806	0.0375663	TEF	1.33495	0.0433637	FAAH	-1.23683	0.0273141	HS2ST1	2.5736	0.0258377	HACD2	-1.59656	0.00457372	S100A1	3.33377	0.0250286	F3	-1.22237	0.0396034	BMP8B	1.85103	0.00190699	FAAH	-2.51989	0.0119825	NCL	1.34811	0.00034626	PEBP4	-6.22037	0.0154216	TRIP10	1.20572	5.66884e-06	IL33	-1.28806
TMIGD3	-2.27167	0.0340079	LOC101106730	3.28699	0.0232336	ACER1	-3.67317	0.0411222	C5H19orf57	2.77221	0.000476977	CSMD3	-22.8393	2.57359e-10	MTURN	1.12669	0.00720789	LOC114114842	-1.81362	0.000169503	LOC114115617	1.64106	0.00203772	MUC20	-3.25461	0.0122697	KCNN3	2.11927	0.0320623	DPYD	-1.198	0.000469279	CITED4	1.29385	0.0359638	LOC101105610	-23.8058	3.76452e-14	LOC101123533	8.78921	4.12656e-07	C2H9orf131	-5.68305	0.0479257	GADD45B	2.40771	0.000490332	FREM1	-2.76642
LOC114116402	-1.50585	0.0316567	FCGR2B	2.98461	0.00222627	SPARC	-1.52145	0.0226127	SLC25A23	1.12595	0.0205533	LOC114116429	-3.95766	0.010913	STK31	6.78509	0.00678541	LOC101116001	-1.30886	0.0113754	LRRC8C	1.8749	0.0262528	BDH1	-3.86978	9.8724e-12	FCGR3A	1.85484	0.00342063	LRRC39	-1.12047	0.0177495	CTPS1	1.35838	0.000395752	LOC114114831	-24.091	9.08711e-15	LPIN1	1.63171	0.0220493	ZNF395	-1.06615	0.00369977	CXXC5	1.50266	0.0194352	LOC114113000	-2.04642
PHGDH	-1.68899	0.0173495	DDR2	3.02369	0.0461848	ELOVL6	-2.76018	0.0226127	IZUMO4	3.11489	0.0248835	CALB1	-4.64267	0.00850037	FAM221A	6.17572	0.00041022	LOC101117028	-1.29688	0.000293888	GFI1	2.35122	0.0266794	LOC105602696	-7.1661	0.00416672	PHLDB2	1.12899	0.00166118	LOC114116081	-2.95374	0.0113846	HIVEP3	1.48506	0.0383316	SPATA6	-1.26157	0.00498352	FOSL2	1.5003	0.0302632	LOC101104720	-2.28595	0.0323579	GLCE	1.00886	0.0457401	LOC105608393	-1.05625
LOC114117240	-4.642	0.0237127	C1H21orf62	5.97345	6.08836e-05	SLC39A8	-1.73104	0.0248835	LOC106990609	5.63453	0.0369774	LOC105607421	-6.02463	0.0388414	EPHB6	1.54476	0.0210422	SCP2	-1.19562	0.00153826	AMIGO1	1.18087	0.0100513	KNG1	-2.38414	4.57987e-06	TFRC	1.46559	0.00768377	VAV3	-1.34995	0.0011221	PTPRF	1.30838	0.00119467	LOC101111769	-24.3128	1.11171e-15	SRSF7	1.01215	0.012364	LOC105608895	-5.46825	0.0474028	LOC114115629	1.77555	0.0423223	SLC40A1	-1.37854
ACP6	-1.81932	0.0101184	VGLL3	2.73608	0.0315938	ACTC1	-4.05419	0.0119113	GPX3	2.25423	0.00687368	DDX5	-1.30686	0.00578572	RNF32	4.78416	0.0488696	CPT2	-1.33963	0.00144069	LOC106990219	1.43082	0.00833935	DNAJB11	-1.45015	0.00267674	APOD	2.91619	0.00081992	EPS8L3	-3.87975	0.0240057	CCDC24	1.6662	0.000248642	LOC114115570	-1.56274	0.00218991	CEBPZ	1.07174	0.0360805	LRP2	-4.09624	0.0194352	LOC101118736	1.15743	0.00811426	CSRNP3	-2.39542
LOC101120455	-1.74271	0.0175232	COL8A1	2.64466	0.0120978	OIP5	-4.73536	0.0437627	LOC114115685	1.38424	0.0243328	KLHL11	-3.63447	0.00985204	SLC25A23	1.05966	0.0304662	CZIB	-1.20936	0.0309947	CSF1	1.17494	0.00440159	CAMK2N2	-3.48977	0.0437524	LOC101110986	2.21018	0.0129993	DENND2C	-1.03661	0.0125993	PDZK1IP1	4.50656	0.000989101	ZYG11A	-7.95961	0.0441245	CCDC59	1.36824	0.00690537	RPL37A	-2.43329	0.00648568	JDP2	1.46597	0.0423679	NRP2	-1.11356
LOC101121387	-1.60573	0.0468328	LOC101114404	3.17202	0.0377495	LOC101102549	-2.77857	0.0140027	FAM81A	2.30935	0.000476977	PM20D1	-2.78529	0.0065694	PLPPR3	4.82737	0.0134898	MRPL37	-1.56296	0.000619623	KCNA3	1.9336	0.0216565	ALG3	-1.99018	0.000487635	PPP2R3A	1.60207	0.0436786	GJA5	-1.33206	0.00455753	LOC114114874	1.43634	0.00383461	SLC1A7	-2.54157	0.0054619	HMOX1	1.29133	0.00963231	DES	-2.53363	0.0491345	LOC101111233	1.03542	0.0134068	EPHA4	-1.85869
LOC101122148	-1.61781	0.0462614	USF3	3.2546	0.0412822	MOXD1	-1.63971	0.0140027	LOC114116051	3.91108	0.0191314	TNFRSF9	-5.16	0.0111636	TENM2	6.09575	0.0282097	LOC114115286	-2.50744	0.000950794	CD53	1.23841	0.0148925	NLGN1	-3.68631	0.0108567	SUMO3	1.01753	0.00577051	LOC101122398	-1.2122	0.00291155	TTC22	2.90433	0.000987589	LDLRAD1	-6.27703	0.0250133	CMAS	1.15595	0.0244237	EPHA4	-2.35076	0.00582338	CTHRC1	3.13758	0.0161647	LOC105610097	-1.07153
ECM1	-1.52303	0.00855208	TIGIT	4.98106	0.0495882	POSTN	-2.36085	0.00194467	VAT1	1.5222	0.00270397	LOC101108851	-3.9873	0.0213867	LOC101111965	5.92631	0.0144754	LOC114116198	-1.17408	0.0120812	KCND3	2.67584	0.00528868	C1H3orf33	-1.3303	0.0373546	FAM110C	1.41083	0.0167668	MTMR11	-1.13502	0.00378537	LOC114115224	2.05255	7.4859e-08	FAM151A	-5.91112	0.00497066	YBX3	1.0573	0.0361995	TRIM62	-1.07811	0.0104551	POSTN	2.34837	0.0161647	NRARP	-1.55751
BNIPL	-1.51621	0.0405936	ZBTB20	3.11349	0.00671305	COL1A1	-2.97999	0.016812	LOC106991526	1.26932	0.0369774	TRIB3	-2.13995	0.0164689	SOD3	1.71804	0.0084842	LOC101120030	-3.59292	0.0176021	LOC114116389	3.26976	0.0169993	COL18A1	-1.8271	0.0136483	LOC105606506	1.79037	0.0120625	LOC105613571	-2.99479	0.0370751	CTH	1.68352	0.0042639	TTC22	-6.63133	0.0117177	MAFF	2.26898	7.29801e-06	FNDC5	-1.24602	0.00344422	KPNA2	1.23471	0.0386987	LHX6	-1.16954
THEM4	-1.98063	0.00303901	CD86	1.47218	0.0456023	PIMREG	-6.81857	0.00280977	WFDC2	4.59553	0.0445096	LOC105614373	-1.96016	5.75995e-05	LOC114115685	1.63838	0.0446365	LOC114115359	-2.87365	7.38141e-05	MAGI3	1.25309	0.0124134	LSS	-2.50579	3.10801e-05	GSN	2.15942	0.0395676	TDRKH	-1.79234	1.78031e-08	LPAR3	1.29427	0.0176586	LOC114115286	-2.07673	0.0113732	ATF4	1.13269	0.00690537	STX12	-1.03602	0.020618	FTSJ3	1.37527	0.0474028	PQLC3	-1.24995
LOC114116884	-1.72024	0.0217629	APOD	3.79388	1.28005e-06	CHI3L1	-3.04149	0.03354	HSF4	2.43376	0.0458346	HSPA8	-1.63322	0.00850417	LOC105608561	1.61719	0.0186519	ALG14	-1.40851	0.00124583	TRIM33	1.20732	0.0426884	ALKAL2	-5.13522	0.021711	TRAF1	1.19072	0.00397534	THEM5	-2.60072	0.0203325	MCOLN2	1.90751	0.000553276	ERICH3	-9.23005	9.27564e-06	SERHL2	1.2247	0.00334252	VWA5B1	-6.43561	0.0129951	CD68	2.00959	0.0445208	LOC106991041	-3.49305
S100A8	-4.6887	0.00080784	SUCNR1	2.94841	0.00306757	PM20D1	-1.97864	0.0294294	DMKN	3.33213	0.0246983	HSD17B12	-3.18866	0.0111636	GPR176	2.14611	0.0012807	DBT	-1.1986	0.00315076	TSPAN2	1.39413	0.0104653	SIGMAR1	-1.0813	0.0154727	PTPN3	2.63407	1.24618e-05	FLG	-3.52467	0.00436808	ZNHIT6	1.23924	0.020949	ADGRL4	-1.33205	0.0188772	PIM3	1.75781	0.0121576	CACNA1B	-4.92283	0.0457401	EIF4A1	1.21075	0.00569689	ETAA1	-1.08531
TSACC	-1.90177	0.0432895	RAB6B	2.54922	0.0230473	LOC101108851	-2.41461	0.0458346	POU2F2	2.84827	0.029876	ITGA1	-1.02119	0.0446738	LOC105610560	7.22954	0.00862706	LOC105607968	-5.20901	0.00494356	TENT5C	1.16536	0.00791215	NOL6	-1.29885	0.0499121	CTSV	1.56607	0.0100173	LOC114117338	-1.64123	0.000350354	LOC105611345	1.27471	0.00668179	PRKACB	-1.09256	0.0408947	BZW2	1.02678	0.0499336	KCNT1	-1.35935	0.039766	TSPOAP1	1.12734	0.0344247	XPO1	-1.08134
NAXE	-1.45297	0.00198666	GALNT15	1.78519	0.00503959	PCK1	-2.02057	0.0119113	FTL	1.38961	0.0440163	SLC1A3	-1.53772	0.0202764	PPP1R36	1.59113	0.0084842	LOC101107831	-1.96265	0.0245866	TBX15	6.80096	0.0167657	CDCA2	-4.23157	0.0399014	ADAMDEC1	5.29455	0.0229035	TTC24	-5.34603	0.0194768	LOC101108787	1.57275	0.018703	LOC114115573	-3.91238	0.000265365	TWISTNB	1.03388	0.0159221	STXBP1	-1.06667	0.00166524	KLHDC8A	3.39026	0.0211568	LOC105602254	-3.13487
LOC101119835	-1.65755	0.027406	TRAF1	1.53411	0.000271326	TP53INP2	-1.47148	0.023387	WNT11	1.34253	0.0274067	ADAMTS16	-2.92113	0.0329889	ZC2HC1C	1.66789	0.00145181	ATP5PB	-1.38931	0.00214886	NOTCH2	1.47536	0.00802648	BMP1	-1.32893	0.00646261	STC1	2.00721	0.0242118	F11R	-1.73997	0.00874067	LOC101113636	1.92753	0.0185119	COL24A1	-4.83004	0.0367792	RHEB	1.46714	0.0116561	MBOAT2	-1.96628	0.0210067	ISM1	1.48509	0.0386769	NRXN1	-1.82897
RXRG	-1.4315	0.0188342	BRINP1	4.26895	0.0110089	FAM83D	-3.13504	0.00377839	BDNF	2.24243	0.000476977	AACS	-2.17873	0.0448884	TSNARE1	2.73766	0.00577504	C1H1orf162	-3.46116	2.68433e-07	PDE4DIP	2.06639	0.000555245	PSAT1	-1.79075	0.0389635	TJP2	1.28319	0.0003224	LOC101108006	-1.14223	0.00167634	CD53	1.19822	0.00266331	BCAR3	-1.4888	0.0339477	DNAJB6	1.09085	0.00914986	LBH	-1.33568	0.000131009	RPP38	1.38995	0.00901745	LOC101119706	-1.33106
MGST3	-1.68023	0.00671601	TNFSF15	6.52961	0.0317711	WFDC1	-1.4882	0.0181265	CHEK2	1.86732	0.0372807	BRI3BP	-2.57006	0.0488696	CCN3	2.02226	0.0111636	TMIGD3	-2.46701	0.00625429	LIX1L	1.08093	0.0247118	FXN	-1.09225	0.0327064	LOC105607911	3.6291	0.0285846	RGS5	-1.80546	0.000364314	TMIGD3	2.79762	0.00890347	KIAA1324	-4.50641	0.0181439	GFPT2	2.06505	6.2312e-05	GNLY	-1.92561	0.047883	LOC114117593	2.03271	0.00341795	MERTK	-1.10689
MPC2	-1.76993	0.00608007	SUSD1	1.53955	0.0246305	SHCBP1	-3.23829	0.0484344	AIFM3	2.65354	0.00591886	GTF2H3	-1.241	0.00962869	LOC114116649	7.16319	0.00294659	SLC16A1	-1.33956	0.00661612	ANKRD34A	3.04119	5.83531e-06	LOC114112989	-2.2304	0.00604647	ZNF395	1.43718	0.0331601	LOC106990866	-1.66194	7.01938e-10	ADORA3	1.53368	0.00337002	CELSR2	-2.5953	0.0181439	SQSTM1	1.93201	0.0159221	LOC114113934	-4.17752	0.00341795	SLC17A9	2.00669	0.0319529	NAV3	-1.27097
ATP5PF	-1.63651	0.0495882	PTPN3	1.70044	8.92761e-09	GPT2	-2.85809	0.00377839	P2RX6	3.46857	0.0458346	ADAMTS9	-1.63079	0.00152077	KCTD2	1.07524	0.0448884	PHGDH	-2.25008	0.00126858	LOC105612463	3.20227	0.04838	LOC105608303	-4.28686	0.000860439	HOXD10	5.34772	0.03443	NRIP1	-1.04071	0.00385025	LOC114113162	4.03089	0.0265923	LOC101106738	-8.25275	0.0253785	TPM4	1.03782	0.0440063	NRXN1	-3.26096	0.00123453	SLCO4A1	3.52574	0.0107078	LOC114113620	-2.39118
LNP1	-1.75167	0.000464631	PTK2B	1.82957	0.00707178	SORL1	-1.28689	0.0369774	CCDC74B	5.42953	0.0248835	LOC101106372	-2.14447	0.0388414	LOC101104162	1.52606	0.000505819	LOC114117240	-5.81165	1.94423e-19	PIP5K1A	1.09236	0.0202643	ACO1	-1.2449	0.0179671	EEF1B2	1.55618	0.0171489	NOTCH3	-1.27504	0.0106769	WNT2B	3.08614	5.22166e-12	TRNAQ-CUG_1	-23.978	1.00091e-14	JUNB	1.06391	0.0155727	RASGRP3	-1.10759	0.0040049	RBM38	1.81243	0.00311303	LOC106992027	-3.84594
TRMT10C	-1.38826	0.0281045	STC1	1.74838	0.0113709	STK33	-4.43516	0.0499384	ASB2	2.16437	0.0395365	CLIC5	-1.71396	0.00577504	MFAP4	2.59287	0.0435392	ACP6	-2.51043	5.28144e-08	RFX5	1.99898	0.0283388	COL3A1	-1.34272	0.00345149	TNS1	1.43504	0.0180211	CD47	-1.23374	0.0079614	BCL2L15	2.72493	0.000562372	TRNAQ-CUG_3	-23.5258	3.46502e-13	MAP2K7	1.49159	4.63774e-07	LOC780463	-2.53927	0.0434891	TOP1	1.24529	0.0491345	LOC101117657	-1.29514
FBXO40	-1.63667	0.00128016	DMTN	1.35919	0.0105436	HSD17B12	-2.8002	0.00364688	CCDC197	1.86125	0.0140027	ADGRF5	-1.02753	0.0446738	SLC16A13	1.2135	0.0304662	POLR3C	-1.02985	0.00597963	SNX27	1.16951	0.00236182	LOC114113058	-1.3874	0.0251074	TMBIM1	1.2313	0.0330538	PHLDB2	-1.50278	1.17241e-06	PTGFRN	1.49626	0.000409113	LOC114117253	-21.5036	3.5601e-11	TRIP10	1.55325	0.000535652	LOC101117657	-1.59735	0.000370393	CRISPLD2	1.74128	0.00033916	PDZRN4	-2.40623
HACD2	-1.74209	0.000564205	NR4A3	2.14924	0.0368109	HMGCS1	-1.99677	0.016812	EXOC3L4	4.42382	0.0491522	CHORDC1	-1.5409	0.00962869	INCA1	1.94937	0.0304662	LOC101121387	-1.67858	0.00981144	ATP8B2	1.19706	0.0139948	HOXD3	-1.76023	0.0249956	FNDC5	1.79764	0.0211321	USF3	-1.73056	0.0315022	FCGR1A	1.94942	0.000406549	LOC114117263	-24.6286	1.88155e-16	SAFB	1.04672	0.0247162	ADAMTS20	-2.05816	0.022046	HERPUD1	1.71753	0.00210006	LOC101102969	-1.3589
CCDC14	-1.29458	0.0481468	CORO2A	5.53207	0.00212267	ADAMTS16	-4.36668	0.00121308	CFAP100	3.16266	0.00591886	TENM4	-1.52508	0.00600738	VIM	1.31009	0.00198277	LOC101122148	-1.70064	0.00894323	IL6R	1.31632	0.00312089	METTL8	-1.32556	0.0238094	STX12	2.05293	0.00246648	GRAMD1C	-1.3881	0.000158343	LOC101122645	1.85866	0.0203654	GJA5	-1.21182	0.01859	CACTIN	1.2517	0.00221476	ABCD2	-1.09799	0.0480331	FHOD1	1.09467	0.0480331	LYZ	-1.5226
BDH1	-4.00629	1.28005e-06	PHF24	3.2807	0.0329781	UCP1	-5.14491	0.0122733	MDFI	2.46936	0.0317897	ASXL3	-4.42249	0.024221	LOC101109111	2.55805	0.0186519	LOC101122645	-2.08845	0.017432	KCNN3	1.29803	0.0413717	LOC114113175	-2.57963	0.0288892	LOC101119379	1.27385	0.00428488	ZBTB20	-1.33884	0.0085648	CA14	4.39288	7.97251e-10	TRNAQ-CUG_11	-8.40647	0.0209377	MKNK2	1.84239	3.32552e-05	LOC101114092	-1.45542	0.0281728	NIP7	1.22236	0.0492299	AVPR1A	-1.06004
CPN2	-4.38481	0.00261188	DMRT2	1.701	0.0234856	GASK1B_1	-2.15051	0.0274067	LOC114110581	2.15163	0.0369774	ABCA3	-1.56964	0.0265595	FAM210B	1.50302	0.0100553	C1H1orf54	-1.4877	0.00973927	ETV3	1.46863	0.0284959	GALNT5	-6.06614	0.04018	RUNX3	2.84723	0.0256944	SEMA5B	-1.26388	0.00310358	LOC105612466	2.41045	0.0435077	SV2A	-3.70024	0.0498033	LOC101104237	2.93777	4.77284e-07	BTBD11	-2.00482	0.00674141	LOC101113168	4.27907	0.00727656	LOC101114092	-1.82902
LOC105602694	-6.86658	0.00255477	SCARA3	1.76052	0.0123687	GLRB	-5.59004	0.00780345	CTF1	1.97762	0.0102562	ERI2	-3.85986	0.00170499	CCN5	2.37857	0.0170213	SCNM1	-1.09419	0.0274596	LOC101111069	2.06231	0.00599154	LOC114113188	-3.71874	0.0285846	PNPLA7	1.51631	0.00288258	LOC114108820	-1.25848	0.0463991	ADAMTSL4	1.54832	2.23712e-08	CELF3	-10.4682	0.00918002	HNRNPAB	1.77077	0.000690905	LOC101122940	-1.11366	0.0435371	TYROBP	2.15714	0.0206582	LRIG3	-1.07724
KNG1	-2.36363	5.84069e-05	HMBOX1	2.32502	0.0194602	AACS	-1.81468	0.0123972	SH2B2	2.4123	0.0396717	REXO5	-2.0667	0.0488696	CA5A	22.1991	1.17546e-10	THEM4	-1.44422	0.000408969	KIRREL1	1.55694	0.00658031	LYPD6B	-3.07421	0.00533491	RNF224	1.39956	0.0195354	RNF168	-1.30465	0.0275246	CTSS	1.35044	0.00481316	RIIAD1	-4.78011	0.0284871	LOC101112822	1.86024	0.00992231	LOC114114061	-2.14756	0.0463259	FBXO17	1.10801	0.0010266	LOC114114259	-2.76365
GFM1	-1.39113	0.0150122	SLC40A1	1.36173	0.0117361	BRI3BP	-2.08445	0.010904	SNCG	4.27307	0.00478893	MBTPS2	-1.20116	0.0463377	KIFC3	1.0907	0.00493305	LOC114116884	-1.63253	0.00629273	LOC101111409	1.55138	0.0376748	DBI	-2.71772	4.82536e-05	PTGES	1.82545	0.00267674	FGF12	-1.45858	0.00380024	ANXA9	3.81459	8.78786e-07	TCHH	-25.6953	4.74915e-15	METTL3	1.16076	0.0157142	VWF	-1.57538	0.000131009	MIA	1.0898	0.0422107	CASC1	-1.30148
KCNAB1	-1.91261	0.0105349	DPP4	3.52532	0.0162546	LTF	-4.14381	0.000476977	DUSP26	3.11204	0.00194467	MBNL3	-2.39904	0.0480227	HSF4	2.41497	0.00728769	S100A11	-1.14064	0.016576	FCER1A	4.75319	0.00395132	TMEM37	-1.87965	0.0322746	KLF11	1.33198	0.0130839	LOC105602566	-1.0648	0.0196838	TNFAIP8L2	1.95371	0.000652943	LOC114117569	-24.0591	5.00192e-15	HCN2	1.63388	0.00477958	SCUBE1	-2.69206	0.00525989	LOC105602111	1.20572	0.0300968	THSD7A	-1.44285
TM4SF18	-1.21394	0.0430695	ARL5A	2.55395	0.00122215	LOC106991790	-3.35995	0.0395365				LONRF3	-1.84967	7.14351e-05	KCTD15	1.40305	0.000714166	S100A9	-2.80142	3.13592e-05	LOC101118398	2.62576	0.0186732	NDUFS1	-1.15942	0.04097	FNDC4	1.89429	0.00716968	LOC105602706	-1.20686	0.020949	CGN	3.38348	9.18602e-10	CRNN	-24.1898	3.66099e-15	MEX3D	1.5304	0.0123472	PPP1R9A	-1.1455	0.0434891	ZBTB16	1.09275	0.0106386	AHR	-1.20009
GYG1	-1.22034	0.015936	AOX1	1.47215	0.0398375	LOC101104790	-4.77916	0.0148186				CAPN6	-4.08146	0.00251256	LOC101113168	7.09562	0.0429223	S100A8	-4.47445	9.76833e-07	ARHGAP30	1.29043	0.00985081	IDH1	-1.36707	0.0123984	LOC114108746	2.23131	0.0121281	ADIPOQ	-1.29615	0.00503535	RORC	2.99089	1.61137e-13	KPRP	-23.8689	2.51655e-14	CXXC5	1.04393	0.000423069	AHR	-1.32886	0.0236878	HSPA8	1.11019	0.0232259	GNAI1	-1.03237
LOC105601893	-2.01939	0.0276622	LOC101104808	3.01514	0.0468328	RNF182	-5.20495	0.00478893				LOC114112251	-3.803	0.0333401	SCN3B	4.1254	0.0283471	ADAM15	-1.10719	0.0168001	LOC101106730	3.03605	0.00436478	PLCD4	-2.75057	1.36727e-11	GNLY	1.56016	0.0460337	EHHADH	-1.09352	0.00492008	S100A9	2.11087	0.0145796	LOR	-23.9834	1.5658e-14	SPRY4	1.73663	0.0196049	FAM221A	-1.95685	0.049101	LOC101121371	6.04456	0.00145941	SNX10	-1.43834
LOC101123010	-2.29268	0.0167577	BMPR2	3.38348	0.0466049	TENM4	-1.71528	0.0294294				LOC114112490	-4.41789	0.00493305	LOC114118406	4.96724	0.00116501	MTX1	-1.22112	0.0201206	FCGR3A	1.18866	0.00509754	LOC101111607	-2.25432	0.00154649	CD8A	2.30355	0.0339063	ATP11B	-1.0114	0.00279469	LOC101103771	5.61034	0.000444693	CHRNB2	-9.47565	0.00551265	ZCCHC9	1.15933	0.00372207	INHBA	-2.61241	0.00810401	TCN1	5.08103	0.0408176	LOC114114613	-3.3993
LOC114110475	-1.69461	0.00713273	NBEAL1	3.0927	0.00554453	CDHR5	-3.75065	0.0140027				LOC114112646	-4.79441	0.00201245	SCUBE2	1.72037	0.0164689	FDPS	-1.1599	0.0123896	FCGR2B	2.86626	7.76116e-06	TRNP1	-1.95993	0.00517148	LOC105606921	1.77537	0.0238094	MECOM	-1.32348	0.00031984	S100A5	3.23019	3.96608e-05	HCN3	-3.44811	0.0156294	RIOK2	1.07584	0.042473	LOC114114613	-1.98797	0.0031279	ADAMTS16	2.59184	0.00878307	C5H5orf63	-1.02786
LOC105604931	-3.02926	0.0398375	PARD3B	3.33282	0.00255477	ACTA2	-1.83509	0.0446502				LOC114112677	-4.66443	0.00294659	LMO1	5.06552	0.0210422	LOC100037664	-2.44825	0.000606491	SH2D1B	3.22671	0.046828	PADI1	-3.26951	0.0121281	TMEM178A	2.30322	0.0177578	B3GALNT1	-1.35656	0.000140951	S100A4	4.26166	8.22827e-15	SYT11	-1.82939	0.0071491	MRPS18C	1.43017	0.0419465	LOC114114545	-3.21187	0.020441	PPTC7	1.57272	0.0086731	TCF7	-1.27558
LOC114110628	-4.33078	0.0407128	LOC114113217	5.86624	0.0372692	CYP17A1	-3.6886	0.0194282				LOC114112704	-4.61576	0.00385623	LOC101117015	2.76297	0.00493305	LAMTOR2	-1.8124	0.0110751	LOC114117808	1.9085	0.00743339	ATP13A2	-1.13523	0.0122697	CRIM1	2.10198	0.000401526	MFSD1	-1.31566	0.0197134	S100A2	3.10442	2.52545e-06	LOC100037664	-2.81821	5.35228e-05	TMEM175	1.027	0.035067	LOC114114548	-7.35855	0.0114271	AEN	1.17649	0.00145941	KLHL3	-1.79206
SGO1	-2.33741	0.0286835	IGFBP2	3.69661	0.00550079	LOC114110247	-3.10846	0.00769367							LOC105602391	4.99492	0.0185389	TSACC	-1.54795	0.0237111	RGS4	3.86717	0.00630928	DPH7	-1.51725	0.010098	GLIPR1	2.88374	0.0315659	PLCH1	-3.40868	0.0272618	S100A14	1.6304	0.000363468	TTC24	-10.1526	2.81682e-05	CORO2B	1.03181	0.000759198	MGAM	-7.58927	0.0454666	XRCC3	1.16027	0.0487852	NR2F1	-1.17129
LOC101103947	-6.01047	0.0257499	TNS1	1.3977	0.0349806	CAPN6	-2.28646	0.0113086							LZTR1	1.12393	0.00493305	NAXE	-1.55206	0.00052408	PBX1	1.1558	0.00215975	COL5A1	-1.42125	0.00252154	LOC105607925	3.98086	0.0025172	PFN2	-1.28495	0.00132787	S100A13	2.04725	0.000952672	SH2D2A	-2.6189	0.0182122	LOC101118736	1.43052	0.0379055	LOC101103644	-6.55084	0.0082385	FKBP5	3.21395	1.48111e-13	CCNA2	-1.44515
ALAD	-1.51813	0.0243508	PRKAG3	3.57707	0.00577799	NRK	-3.64344	0.0491522							P2RX6	4.1468	0.033137	MRPL24	-1.93831	0.00500781	CD247	1.34771	0.0282477	SARDH	-2.61976	0.00416672	EIF4B	1.1053	0.0238094	GYG1	-1.08434	3.49445e-05	EFNA4	1.31832	0.0350219	ETV3L	-7.27567	0.0134761	LOC106991542	2.00068	0.0234922	SEMA6B	-1.04677	0.0146839	ARMC12	1.97161	0.00462491	ZGRF1	-1.80854
LOC101103379	-1.36864	0.0415772	EPHA4	2.88105	0.00455757										MAP1A	1.70757	0.0134898	LOC101119835	-2.02223	1.47321e-06	C1H21orf62	4.60671	0.00214886	C3H9orf50	-3.46153	0.00548904	LIMA1	1.08091	0.0403078	AGTR1	-1.214	0.000426302	DPM3	1.07899	0.0166038	FCRL4	-8.11012	0.0367616	AKIRIN2	1.66537	0.00466901	GIPC3	-1.8069	0.0281152	CDKN1A	2.33127	5.00787e-11	PPM1K	-1.10282
MRPL50	-1.73826	0.0020463	GRHL3	5.51688	0.0480322										GON7	1.07615	0.0430664	DUSP23	-1.58166	0.0241345	BACH1	1.01929	0.0382622	ENDOG	-1.66676	0.0460337	NXPH4	2.02386	0.0219761	CHST2	-1.11468	0.0104721	THBS3	1.16236	0.00298385	ACKR1	-1.61518	0.0109501	MYC	1.81866	0.0201621	LOC101106166	-2.33885	0.0148046	LOC101116687	1.35554	0.0480331	RHOH	-1.63263
CKS2	-1.67187	0.00608007	HTR1D	6.98296	0.00037189										ADSSL1	1.43282	0.0226322	UFC1	-1.05039	0.0174738	ADAMTS1	1.39609	0.00660642	LOC105612852	-2.91444	0.000359192	STAT6	1.45005	0.00312725	KY	-1.8462	0.0282715	SEMA4A	1.50525	0.0096334	LOC101115495	-7.52937	0.0114423	MEDAG	2.3133	2.49387e-10	CCNJL	-1.48804	0.0316872	LOC114109518	5.7764	6.69793e-06	CXCL6	-3.43335
LOC101113460	-1.91365	0.0400683	C1QC	1.52327	0.015825										IL17RE	1.72802	0.0185389	NDUFS2	-1.49254	0.000555245	USP25	1.19731	0.0405701	LOC114113900	-4.06323	0.000316841	LOC101121414	1.87994	0.0475377	LOC101122242	-1.37958	0.00458099	BGLAP	2.26758	0.00388159	IGSF9	-5.40655	0.0276532	GTF3A	1.13658	0.0363978	ATP10B	-4.72222	0.0316872	STIP1	1.06204	0.0208171	AREG	-4.59404
LPL	-1.72031	0.0310177	WNT4	5.41456	0.00328259										MUSTN1	2.74668	0.0084842	HSPA6	-2.07728	0.00438397	VGLL3	1.80311	0.0149405	CIB4	-3.47807	0.00646261	LOC105611558	3.88556	0.00342063	LOC114112913	-2.00356	0.0358283	LOC101105119	3.3191	0.00678465	ATP1A2	-2.50826	0.045883	SLC9A3R1	1.41138	0.00120751	RASGRF2	-1.21887	0.0042161	SFRP5	1.40032	0.0394887	NREP	-2.21734
NDUFB6	-1.56192	0.0333582	PLA2G5	5.7245	0.00727059										ABHD14B	1.33043	0.0446738	RXRG	-1.30015	0.011952	STX19	3.74491	0.0467034	ABHD1	-3.09898	0.000148982	LOC101104216	6.44849	0.0029171	TRPM2	-1.8269	0.00046827	GPATCH4	1.17128	0.0157264	LOC101118398	-4.25035	0.0419882	MAFG	1.20528	0.0133729	PPM1K	-1.46724	0.0434891	RSL1D1	1.18972	0.0216037	FEM1C	-1.08249
FDFT1	-1.37502	0.0237568	PNPLA7	1.58792	0.00608007										HDAC11	1.73628	0.011893	MGST3	-1.65636	0.00693736	LOC101118184	4.80487	0.036568	XPO1	-1.21444	0.00911377	LOC105613002	2.06368	0.0168521	TRNAG-CCC_20	-3.20702	0.0354425	INSRR	2.92312	0.00950995	TRNAL-CAG_2	-23.7558	5.46765e-14	HEXIM1	1.22784	0.00642024	BEND4	-7.81747	0.0300777	ACHE	1.99389	0.020441	LOC101106528	-1.4733
LOC101121661	-1.19947	0.0286835	GTF3C4	3.51864	0.00234634										CFAP100	3.17472	0.00900993	FAM78B	-1.51646	0.00387543	COL8A1	1.45277	0.0284959	AHSA2P	-1.32259	0.047085	GABARAPL1	1.33801	0.0236749	LOC101114663	-3.69875	0.00382906	LOC101113122	3.21935	0.00632215	LOC114108988	-7.03223	0.0318716	RAB5C	1.09845	0.000977887	AREG	-4.01895	0.036025	SGPL1	1.47077	0.00109403	LOC105610560	-5.11525
LOC114113037	-1.0956	0.0485201	ANGPTL2	1.29035	0.0237568										GSTA1	5.65341	0.0185389	MPC2	-2.0663	3.45639e-06	FILIP1L	2.12595	0.00243988	CEBPZOS	-2.16501	0.0109846	LOC101122940	2.00563	0.0395902	HLCS	-1.09757	0.0286713	LOC443442	2.42243	0.0169888	TRNAL-CAG_6	-24.1411	3.06773e-15	ADORA2B	1.33297	0.0462499	SHROOM3	-3.31036	0.0208171	DUSP4	1.75646	0.046996	ATP8B4	-1.20178
NIPA2	-1.09598	0.0401538	SLC30A3	6.03368	0.000355594										LOC101120204	9.30066	0.00501406	ATP5PO	-1.735	0.000673524	BBX	1.419	0.0100528	NLRC4	-2.11325	0.0281442	CBX7	2.04817	0.00206737	ERG	-1.00073	0.00326979	CD1E	1.13188	0.0474135	LOC101108006	-1.40274	0.014201	LOC105601852	1.51021	0.0279365	SOWAHB	-3.29105	0.01955	CFP	2.235	0.0112805	GATM	-1.41909
LOC114113049	-1.42713	0.0169213	ANTXR1	3.63672	0.00608007										CTSF	1.02378	0.0420229	ATP5PF	-1.98234	0.000466913	CIP2A	1.43187	0.0279132	DYSF	-1.00375	0.0477471	TEF	1.188	0.0407259	SATB1	-1.26398	0.0071326	LOC101112688	3.09324	0.044636	SPATA46	-7.61467	0.00128859	NDEL1	1.22711	0.00719009	LOC101107282	-4.13337	0.0194352	LONRF3	1.67086	0.00176807	FUT8	-1.12871
COL3A1	-1.31706	0.0239991	LOC106991047	4.7452	0.0415258										IMPA2	1.73327	0.0462032	MRPL39	-1.13214	0.000851569	PHLDB2	1.16786	0.000828767	BOLA3	-3.25039	4.82536e-05	LOC114114095	5.26612	0.0314505	LOC114110679	-2.79862	0.0240716	FCER1A	3.2603	0.000226996	GPA33	-4.64219	0.0217884	PER1	1.13735	0.00289718	LOC105615546	-2.54699	0.0443335				ZFP36L1	-1.25266
ATP5MC3	-1.81129	0.00083886	EML4	1.28946	0.0293653										CCL26	2.80776	0.00475922	ROBO2	-1.47679	0.011948	TRNAW-CCA_7	4.15237	0.0125158	TTC31	-1.3013	0.0335849	GPNMB	2.17567	0.0424552	LOC105606506	-1.7793	6.88052e-06	IGSF8	1.31079	2.1939e-05	DUSP27	-4.94265	0.0466314	CD68	1.22578	0.042473	ALDH1A2	-1.97682	0.0154216				LOC114116052	-7.06137
OLA1	-1.19757	0.034915	TMEM178A	3.59741	0.00255477													LOC101119041	-3.04843	0.0241856	CFAP44	2.40218	0.00721205	NPAS2	-1.84294	0.000622232	GNAI1	1.68532	0.0417599	STOM	-1.30552	0.0110954	SLAMF1	1.23767	0.0276215	JAM2	-1.40681	0.00100603	EIF4A1	1.19292	0.000511298	ONECUT1	-5.95405	0.0191109				LOC114108752	-5.27605
SLC25A12	-1.10854	0.00782474	TGFA	5.26743	0.00608007													LNP1	-1.50593	0.000179579	ZDHHC23	1.16991	0.0410174	LOC105614707	-3.36639	0.0109437	SYPL1	1.36659	0.0183082	ZNF618	-1.06103	0.0297546	LOC114117625	1.65635	0.00274714	LOC105611997	-5.59517	0.0273868	CXCL16	1.81668	0.00606122	LOC114116052	-6.63737	0.034339				MARCKS	-1.0539
LOC114113175	-1.84895	0.0479258	LOC101110922	4.32017	0.0364929													LOC101110195	-3.3222	0.00491233	ZBTB20	2.76348	0.00722596	LOC101119459	-2.82634	0.00283517	LOC101108647	4.03187	0.0209507	WDR31	-1.11198	0.0437275	SLAMF7	1.40022	0.0325339	CYP4F21	-24.0311	8.82864e-15	SLC25A11	1.33034	0.0172164	LOC114108752	-4.93784	0.0020397				POPDC3	-2.71599
LYPD6B	-5.2586	0.0162546	RAB11FIP5	1.68744	2.58937e-05													TRMT10C	-1.08314	0.00305604	EAF2	4.75313	0.00747599	LOC106990101	-1.36026	0.00536215	ZNF277	1.2449	0.0183082	S1PR3	-1.09407	0.0290849	LY9	1.83651	0.017812	LOC101118441	-23.6685	1.11755e-13	KIF1C	1.2799	0.00081714	SIM1	-6.54597	0.0194352				LOC114116285	-3.15265
DBI	-3.57623	7.95739e-10	LOC114113963	5.22111	0.0358634													LOC101107153	-3.04061	0.000177874	CD86	2.12858	6.77327e-08	CS	-1.39427	0.0105583	FAM221A	5.25288	7.06096e-05	CDC14B	-1.1036	0.000263345	FCER1G	1.05772	0.00185016	PGLYRP2	-8.44134	0.00671033	TAF15	1.6995	0.00426351	KCNQ3	-5.02935	0.0480331				STX11	-1.36094
HSPD1	-1.19328	0.00735953	KRT18	4.61097	0.000913912													NDUFB4	-1.85437	0.00132835	HEG1	1.28198	0.0447121	LOC105612394	-3.32846	0.0298747	STK17A	1.26743	0.0382822	AQP3	-1.3835	0.00416934	LOC101106730	2.52133	0.00478864	NOTCH3	-1.09454	0.00975815	MARK1	1.23971	0.00587656	LOC114116365	-3.84978	0.0281152				ESR1	-1.28857
NDUFS1	-1.52242	0.0188597	ACVR1B	1.27416	0.0492891													CCDC58	-1.16358	0.0031179	OSBPL11	1.60091	0.000446513	DGKA	-1.3946	0.0372739	LEP	2.00493	0.000165778	LOC105607270	-1.06287	0.0168677	HSPA6	2.17297	0.0235857	LOC101101981	-8.6839	0.048541	DVL1	1.27418	0.0234922	SLCO5A1	-5.98675	0.0308852				N4BP2L1	-1.06594
PLCD4	-2.54004	2.98734e-05	LOC114113995	4.43235	0.0485413													FAM162A	-1.56241	0.00680031	TFRC	1.39469	0.0193456	METTL7B	-5.01783	7.06473e-06	PLXNA4	2.30726	0.0185168	EBF2	-1.64451	0.0227207	FCGR2B	1.40462	0.00350066	CASP14	-8.97807	0.0141547	ESF1	1.39693	0.0201629	PKIA	-2.30995	0.0161647				KL	-2.33891
LOC101111607	-1.93797	0.000850972	AVIL	4.05069	0.00952556													HACD2	-1.21501	0.00163276	APOD	2.74872	1.78558e-05	IGF1	-2.0422	0.0393578	SLC13A4	1.94655	0.00685912	DOCK5	-1.35256	0.0187362	OLFML2B	1.705	2.46207e-06	CCDC105	-23.5357	5.43898e-13	ADAM33	1.2938	0.0420267	LOC114116429	-5.19524	1.14627e-06				CCN3	-2.14214
LOC101116286	-4.53963	0.00333216	LRP1	1.29723	0.0250547													LOC105602274	-2.11775	0.0051867	ACAP2	2.24422	0.0435796	MTERF2	-1.39498	0.0184345	LOC101107504	3.54085	0.0206603	EGR3	-2.30797	0.0464611	RGS4	2.81442	0.00353933	SLC1A6	-9.78142	0.00130898	RBM38	1.90778	0.00030093	RIMS2	-5.07459	0.000504274				LOC114116429	-4.38564
PADI1	-3.51008	0.0173336	NAB2	1.73368	0.0163283													MUC20	-2.51757	0.0132892	LOC106990874	3.18717	0.0132892	C1QTNF6	-2.33504	0.0468317	PGPEP1	1.33794	0.011938	LZTS1	-1.43745	0.0143264	C1H21orf62	2.48968	1.41055e-05	LOC101103695	-5.84323	0.0479138	LOC105616741	3.08799	0.0247805	LOC101107365	-1.19536	0.025907				TP53INP1	-1.11507
SDHB	-1.13882	0.0330949	LOC105605766	3.62133	0.0405148													BDH1	-4.51915	6.42233e-11	ATP13A3	1.50382	0.012602	A2ML1	-2.91973	0.0205752	ADGRE5	1.05072	0.0198429	COL15A1	-1.06321	0.0422664	LOC114118232	1.25112	0.0168113	IMPG2	-2.23574	0.0284871	CEBPB	1.83934	0.00336906	FAM216B	-1.74692	0.020441				LPAR6	-1.6869
GRIN1	-3.2122	0.0171996	LOC114114030	5.58806	0.00542977													CPN2	-2.90093	0.00179968	CLDN1	4.03113	0.0381511	CLSTN3	-1.83931	0.00246229	PLIN4	3.38206	0.0195229	GABBR2	-1.30075	0.00410857	PROS1	1.27564	0.00063416	SIDT1	-4.6551	0.0145613	HERPUD1	1.89958	0.000323895	TNFRSF19	-1.71991	0.0396544				SERTM1	-1.44806
SAPCD2	-3.44756	0.00893186	CSF2RB	2.26033	0.00591744													LOC105602696	-5.03326	3.02017e-10	BCL6	1.39082	0.00284848	LPCAT3	-1.69943	0.00366665	ARL10	1.41099	0.00690044	RNF38	-1.16054	0.00824208	AKAP8L	1.40208	0.00881415	ZBTB20	-2.9912	0.00836818	FHOD1	1.01156	0.00397666	LOC101109370	-6.9345	0.0387693				DACH1	-1.82584
AGPAT2	-2.26082	0.0121627	LOC105611558	2.59078	0.000212342													LOC105602694	-4.5866	0.0197016	ST6GAL1	1.48203	0.000151005	CDCA3	-3.30976	0.0270906	RNASE6	1.78227	0.0358288	SPAAR	-1.27634	0.0453518	COL8A1	2.73385	3.09875e-08	LOC101104028	-3.51574	0.00130298	CEBPA	1.66888	0.0138747	LOC101107772	-5.02755	0.00977293				KLF12	-1.07478
PMPCA	-1.98725	0.00234987	LPAR5	2.7336	0.0105349													LOC114113835	-3.43682	0.00370002	CLCN2	1.24449	0.0407772	NCAPD2	-1.35756	0.0364519	NDRG2	1.48181	0.0204808	LOC114112975	-2.87554	0.000476331	LOC101110467	1.75104	0.000254259	NR1I2	-6.12952	0.0231789	ZFP36	2.43535	0.000824504	CLDN10	-2.15866	0.0330254				SLITRK6	-1.78135
SPACA9	-1.47355	0.0485455	TULP3	1.01367	0.0399517													KNG1	-2.31629	1.07249e-09	FAM131A	1.18147	0.00181787	HDHD5	-1.33112	0.0105583	PLPPR3	2.35038	0.00773262	KANK1	-1.05966	0.00200009	CD200R1	1.63057	0.00146726	STXBP5L	-7.99458	0.0420928	AKT2	1.05798	0.0417801	KIF26B	-2.35656	0.00248076				LOC114116631	-1.56753
ATP6V1C2	-2.27213	0.00997372	KDM5A	3.43547	0.0412822													DNAJB11	-1.17346	0.00220245	LAMP3	1.08116	0.0406842	POLR3H	-2.45507	0.0122697	CIRBP	1.35066	0.0324975	VLDLR	-1.24694	0.00458777	UPK1B	4.99734	0.000293685	LOC101111412	-5.36208	0.0171614	ERF	1.76992	0.0189087	LOC114117276	-7.52795	0.0409697				TTYH2	-1.0412
KCNF1	-4.93475	0.0460674	WNT5B	6.30589	0.0167577													ALG3	-1.51415	6.12949e-05	EIF5A2	1.04002	0.0490768	CSDC2	-2.14397	0.0460337	PCSK4	1.35527	0.0379962	LOC101117653	-2.46851	0.0370502	PLA1A	2.58591	0.00177997	ILDR1	-7.51125	0.00201624	LENG8	1.53132	0.0027103	CACNA1E	-4.88565	0.0270898				MEOX1	-1.89282
LOC105612852	-3.58158	1.98698e-07	FAM227A	5.57775	0.0412822													MCCC1	-1.22723	7.04576e-06	PPM1L	1.69412	0.000339827	CYP2D6	-1.48762	0.0249956	GPX3	3.32462	4.97233e-06	PLPP6	-1.26141	0.000202044	CD86	1.26324	0.00377999	CASR	-8.38211	0.00714602	ZBTB16	1.2834	0.00528705	IRF6	-3.67886	0.0336908				LOC105608413	-1.76415
HADHB	-1.0988	0.0412822	FBLN1	1.41071	0.0334551													NDUFB5	-1.57972	0.00544462	LOC101115927	2.16955	0.0238598	LOC114114084	-1.83457	0.0195354	TNIP1	1.37277	0.0228695	CD274	-3.39103	0.00153008	SLC12A8	2.47914	0.015778	LOC101114575	-4.88373	0.0339477	LOC101121371	5.29853	4.14874e-07	NR5A2	-1.60247	0.000864618				TOB1	-1.0159
CENPA	-3.3569	0.0191818	LOC101106517	6.92114	0.00626368													NLGN1	-2.00792	0.0294184	IGSF10	2.00125	0.00559517	CRELD2	-2.01961	0.0303389	CFI	1.75524	0.0205385	IL33	-1.19857	0.00181964	MUC4	2.40674	0.0305371	PDIA5	-1.22806	0.0482308	LOC114118418	1.17195	0.0129049	PLCB4	-1.18536	0.0232259				LOC106990188	-3.08685
GALNT14	-3.22774	0.0175634	LOC106990241	3.73691	0.0198629													LOC106990881	-2.55822	0.000575479	MED12L	3.9754	0.00260671	MTERF1	-1.06563	0.0436753	GRID2	3.36898	0.0222721	LOC105608393	-1.44183	0.0103423	MELTF	1.56686	0.0212981	LOC101120630	-2.62348	0.0191088	LOC101110178	1.16361	0.00869818	LOC114117495	-6.66306	0.000444004				RFLNB	-1.40745
MDH1	-1.33551	0.0368109	FZD1	1.50474	0.0167577													RARRES1	-1.3832	0.00774567	P2RY12	1.50781	0.0231696	LOC101113583	-2.47335	0.00133769	LOC114115295	3.62556	0.00226357	LOC105608537	-2.56781	0.0118664	EPHB3	1.08433	0.0309745	SLC12A8	-4.32535	0.0483173	PPTC7	1.35004	0.0212432	ARMC4	-4.73167	0.0323579				ELK4	-1.00021
CHCHD5	-1.71325	0.0146894	LOC101115787	4.5315	0.0275416													GFM1	-1.32127	0.0022346	P2RY13	3.17359	9.69435e-07	LOC101123289	-3.58656	0.0184272	TLR6	1.63908	0.00186095	FDFT1	-1.17725	0.000473269	CHRD	1.95771	8.73257e-08	MUC4	-6.94212	0.0177515	CRKL	1.19675	0.00119998	BFSP1	-2.86332	0.0422107				LOC105609383	-1.29714
RTN4	-1.15198	0.0244023	AQP1	3.21104	0.00800904													LOC105605968	-1.44398	0.000742787	P2RY14	2.18332	8.74258e-05	HOXA4	-1.49945	0.0395902	LOC114115315	3.8613	0.0224304	SLC40A1	-1.41024	0.000217169	LOC101121054	1.10519	0.00905402	ZDHHC19	-7.91854	0.00671033	DGCR8	1.30893	0.00762536	NET1	-1.03787	0.0106303				RGS2	-1.71289
ATL2	-1.58261	0.0143478	SCRN1	1.85129	0.0396236													KCNAB1	-2.09406	1.29746e-06	CPA3	4.90359	0.011054	LOC106990092	-1.9129	0.0138108	GRSF1	1.15637	0.0324017	FRZB	-1.73947	0.0155112	CAMK2N2	1.86787	0.0174214	MELTF	-5.06505	1.86677e-05	TLNRD1	1.01135	0.0176962	LOC114117631	-1.09524	0.0463259				C12H1orf100	-2.62264
CEBPZOS	-2.79954	0.00250891	STEAP4	4.65543	2.79035e-06													C1H3orf33	-1.16398	0.0130074	PPP2R3A	1.34019	0.00413871	PPIA	-1.36883	0.0184345	CXCL10	3.95744	0.0201007	CHRNA1	-5.21912	0.00101956	VWA5B2	1.49125	0.0121201	TMEM44	-1.29794	0.00690537	NFKBIA	2.04292	0.00984932	LOC106990143	-2.61675	0.0142355				RGS16	-1.05173
DGUOK	-1.23376	0.0417323	PLXNA4	2.05219	0.0113085													MME	-1.24116	0.0298196	LOC101122242	1.13505	0.0144546	KCP	-2.819	0.00208869	LOC101118024	5.2537	0.00910811	RAPGEF4	-1.82001	0.000247326	SEC62	1.00975	0.044622	GMNC	-8.75051	0.0451463	PFKFB4	1.15253	0.0468629	CDH15	-2.32318	0.0491345				LOC114117256	-1.8716
BOLA3	-3.04938	0.000808043	FAM180A	2.78928	0.0108521													TM4SF18	-1.58897	0.000755647	LOC114110464	1.89848	0.042478	ABCB8	-1.28845	0.000462551	GRK4	1.26415	0.0355122	SCN7A	-1.96715	0.0480659	LOC101104797	5.74438	0.000537301	TP63	-24.2435	1.73379e-15	ZXDC	1.40287	0.0121576	LOC105608827	-4.6131	0.000451535				LOC114117553	-1.18143
TMEM182	-2.69333	0.000107856	ZC3HAV1L	4.36221	0.00348785													LOC105601893	-1.67059	0.00745437	LRRC3	1.08108	0.00871315	ATP13A1	-1.02912	0.0123984	SLBP	1.01992	0.0132089	CSRNP3	-3.40588	3.84872e-06	RARRES1	1.88812	0.0024747	MAP3K13	-1.24016	0.0322072	KLF15	1.34902	0.00718515	NTN5	-3.95189	0.0416615				LOC114117495	-7.2824
LOC105612510	-4.757	0.0451893	TMEM139	3.6054	0.0484173													RBP1	-1.48491	0.0353758	RUNX1	1.61181	0.0201906	MPV17L2	-2.0422	0.0126506	LOC101105412	5.19058	0.0251367	TANC1	-1.01546	0.0131585	VEPH1	2.56369	0.00156538	LOC101108715	-23.9997	7.49692e-15	BRD2	1.43592	0.00100603	GP6	-6.49713	0.0463259				NEBL	-1.70746
TPH2	-2.78661	0.0364904	ARHGEF5	4.90561	0.00255477													MRPS22	-1.04218	0.00083946	SH3BP5	1.60449	0.000244529	TECR	-2.92134	2.86575e-05	LOC114115685	1.85691	0.00058153	ACVR1C	-1.42203	0.0065636	LOC105605968	1.10308	0.0168763	MAP6D1	-1.42064	0.0226411	FKBP5	3.10547	1.14225e-05	LOC101106962	-1.11178	0.00569689				GPCPD1	-1.2312
OTOGL	-2.40839	0.0492891	AOC1	3.23923	5.21921e-06													PCCB	-1.29672	0.000883973	GALNT15	1.77307	0.0104703	ASF1B	-2.47814	0.0239125	LOC101106528	2.12737	0.003623	GPD2	-1.00619	0.00143549	LOC101111596	3.5479	0.00512716	USP13	-2.05125	0.0168588	CDKN1A	1.42755	0.0323095	TRPC6	-1.64829	0.0434891				GDF5	-2.49583
LOC105614707	-2.48732	0.0310177	VIPR2	3.74803	0.00782474													MX2	-1.97257	0.0430459	KAT2B	1.00477	0.011591	LOC105610484	-2.12506	0.00541597	FAM81A	2.79541	0.000120585	NR4A2	-2.00562	0.00151963	P2RY12	1.93702	0.00209594	SLC7A14	-24.4654	8.97221e-19	LOC101116687	1.88988	0.00587539	ABCC8	-3.26637	0.0300968				SPAG4	-1.30163
KERA	-2.7198	0.039802	WNT9A	2.21768	0.00207944													LOC114110420	-1.24468	0.000669637	LOC105606506	1.33822	0.013286	LDLR	-2.01424	0.0436753	SORD	1.13972	0.0298747	ACVR2A	-1.34478	0.0334071	ESYT3	2.65182	0.000183289	LOC106990881	-2.63241	7.97275e-05	HSPA1A	1.25864	0.0422699	LOC114118428	-4.27261	0.00077442				DSN1	-1.22032
MRPL42	-1.52343	0.00580599	FCHO1	1.55251	0.0291896													LOC114112917	-1.2435	0.0391432	TRAF1	1.41089	3.70775e-06	ANGPTL8	-4.91125	0.0132089	PPP1R36	1.27357	0.0251367	ZEB2	-1.08119	0.000373245	RAB6B	2.75204	9.33821e-09	WDR49	-7.98492	0.0413514	LOC114108605	1.22598	0.0156294	ANO3	-1.30613	0.00977293				IFT52	-1.01578
USP44	-1.33265	0.0481586	LOC101115706	3.79552	0.0178038													TFF2	-6.2023	4.21485e-06	TNFSF15	3.66956	0.00597302	ECSIT	-2.06903	0.00112403	TTC9	1.44757	0.00267674	LOC101102124	-2.87308	0.0396044	ACKR4	2.93585	6.29235e-08	SLITRK3	-9.28672	0.00386605	LOC114108675	2.71106	0.00248416	BDNF	-3.61673	0.0281152				ZFP1	-1.47116
LOC101117527	-3.06146	4.44968e-05	KANK2	1.50507	0.00540834													LOC101123010	-1.6854	0.0498107	SUSD1	1.78351	0.0307792	CD320	-1.75102	0.0172371	TTC8	1.40591	0.0244018	MYO1B	-1.32587	0.000650908	IGSF5	5.22725	0.00659161	LOC101116449	-23.94	1.44617e-14	LOC114109518	5.72086	1.29722e-07	LOC114118454	-2.71023	0.00820655				ADAMTS18	-2.13702
LOC101119459	-2.2006	0.0382369	MYO1F	1.13656	0.00760558													COL18A1	-1.83629	0.000409916	UGCG	1.07252	0.00384286	LOC105609861	-1.34595	0.00665201	RNF146	1.08902	0.04097	SLC39A10	-1.54661	0.0280176	RIPK4	3.75623	0.00175119	C1H3orf80	-23.8925	3.23779e-14	LOC114109613	1.39784	0.0370042	APLNR	-1.38433	0.00214896				SLC6A2	-2.80237
TROAP	-3.14425	0.00720277	VAV1	2.55936	0.0167577													C1H21orf58	-2.02252	0.0346415	LPAR1	1.14961	0.0150735	ACER1	-5.97145	0.00177675	RSPO3	2.89249	4.48881e-05	PLCL1	-1.13857	0.00228128	WDR4	1.29697	0.00590568	PLCH1	-5.25	0.00802187	STIP1	1.41204	0.00425639	MYO10	-1.58549	2.40788e-06				LOC114117957	-1.29202
TUBA1C	-1.84018	0.0307376	LOC101108131	2.93695	1.43263e-07													LOC114113911	-3.78996	0.00237825	SVEP1	1.50344	0.0344194	TLE6	-4.22717	0.0427081	RRAGD	2.23457	0.0141262	NBEAL1	-1.55149	0.00397634	RRP1	1.10663	0.00506744	MED12L	-4.05631	0.0258975	PPP2R5B	1.16163	0.000271063	SEMA5A	-1.55459	4.57414e-05				ZNF461	-1.53543
TUBA1A	-1.43575	0.0310177	LOC114114921	7.27332	0.0206702													HACL1	-1.12141	0.00129919	PTPN3	1.57564	0.000430006	SLC39A3_1	-1.09237	0.0401559	AKAP7	1.66501	0.0196129	CD28	-3.43432	0.0174214	FAM207A	1.04907	0.0244068	LOC101121993	-7.23537	0.0372932	DPF2	1.00848	0.00845888	LOC114108867	-4.62131	0.028956				LOC114117814	-1.65643
LOC106990101	-1.89212	3.2855e-05	SLC25A23	1.51966	0.00800904													LOC114110653	-2.09532	0.0461238	CTNNAL1	1.09692	0.00284467	EFNA2	-1.54471	0.021711	AKAP12	1.85762	0.00331343	PARD3B	-1.66151	0.0498738	LOC101115420	1.20011	0.00684328	ZIC4	-23.5948	1.88901e-13	CFL1	1.43242	0.0468629	EDNRA	-1.53639	0.0161647				LOC114117990	-2.77117
ATP5F1B	-1.14318	0.00271953	RFX2	2.06337	0.00228224													LOC105606185	-1.48177	0.0461714	FKTN	2.17623	0.0441438	GDF9	-2.09997	0.00252059	PHF10	1.21907	0.0436348	IDH1	-1.20672	0.0465415	LOC114112925	1.13486	0.000639127	GK5	-1.66128	0.0497102	TH	3.37589	0.0329132	ZNF827	-1.28801	0.0155724				LOC114117997	-2.0884
IGF1	-1.74961	0.0143637	PLIN4	4.16502	0.000320036													LOC105606473	-1.22741	0.0193878	FSD1L	1.32195	0.0190935	NRG2	-2.62624	0.000257068	NDRG1	1.27865	0.00790781	MAP2	-1.29917	0.0238224	COL6A5	4.98379	6.86135e-05	LOC101110546	-2.10229	0.016477	FFAR4	1.16425	0.0326642	LOC114108805	-3.59109	0.0194352				LOC105605808	-1.03004
EID3	-2.41556	0.00328246	GADD45B	1.64787	0.00574501													EIPR1	-1.2102	0.0236211	SYK	1.79452	7.97552e-05	LOC105606740	-2.15036	0.0007536	FBXO32	1.8664	0.0301964	ACADL	-1.10346	0.0111571	COLQ	2.06646	0.0125078	TRIM42	-8.96748	0.0132644	AVPI1	2.04758	0.00251803	LOC114118854	-5.73393	0.0344891				SESN3	-1.30392
TST	-2.36997	0.00176827	ARL10	1.44296	0.0175398													TEX48	-2.46532	0.00994773	PHF2	1.48373	0.0163343	LOC105606735	-3.10076	0.033129	LOC101109545	2.85762	0.00285504	EPHA4	-1.3101	0.000230961	SNTG2	3.44619	0.00566447	CLSTN2	-6.02558	0.00054249	SFRP5	1.48505	0.00430312	HCAR1	-1.28633	0.00488737				ZC3H12C	-1.037
ERGIC2	-1.25945	0.0103623	LOC101112822	2.31497	0.00101573													LOC101103947	-6.77064	0.00134318	ECM2	1.04138	0.0031179	ZGRF1	-2.16084	0.0359592	PCMTD1	1.21245	0.0195354	LOC101104046	-1.89262	0.00465284	LOC105606473	1.35128	0.0209071	RBP1	-1.90312	0.0154083	APCDD1	1.12969	0.00485128	HCAR2	-1.78056	0.000156186				LOC114118399	-1.38321
KCNJ8	-1.17617	0.0310177	MIDN	1.33322	0.0310177													C2H9orf43	-1.60375	0.0162476	ASPN	1.22316	0.0278246	ELOVL6	-3.15071	8.4544e-07	CAB39L	1.99485	0.0135063	SESN2	-1.46604	0.0245839	PHF19	1.23172	2.49779e-06	LOC114110131	-23.9764	1.61308e-14	CAPN15	1.65082	0.00081784	NOS1	-3.3078	0.0228001				ZBED5	-1.22313
GOLT1B	-1.19106	0.0426482	LRRTM2	5.5524	0.0167577													ALAD	-1.59126	3.92995e-05	OGN	1.2166	0.0350859	LOC114115287	-1.90227	0.0286483	EBPL	1.26777	0.0251074	NRARP	-1.58493	0.0195651	COL27A1	1.90977	1.16284e-07	ESYT3	-5.34292	0.0248769	LOC100144429	3.92629	7.25332e-12	LOC114118859	-4.9817	0.0319529				LOC101123662	-4.75299
A2ML1	-2.4815	0.0479258	CD14	3.53584	0.00034496													HDHD3	-1.66482	0.00663153	LOC114112944	3.54179	0.00290212	SRD5A3	-1.40211	0.00365681	LOC105609570	5.2904	0.0268441	LOC105611269	-1.60618	0.0178263	KIF12	4.86579	8.86885e-10	KY	-5.00436	8.76425e-06	TPSB2	4.34903	8.56669e-05	MYO1H	-7.59979	0.048948				LOC114118428	-4.87944
MFAP5	-1.38626	0.0391749	CSF1R	1.79472	0.000120398													PTGR1	-1.2396	0.0169855	CCL21	1.80195	0.0150878	GPAT3	-2.02163	0.0427081	LOC101107772	4.476	0.0409561	GPR21	-1.14274	0.00662078	CDC26	1.27821	0.0108119	LOC101122242	-1.44092	0.00999136	ATP6V0C	1.1216	0.00385694	FAM169B	-4.80467	0.025907				FAM169A	-1.85557
LPCAT3	-1.58553	0.00767956	GPX3	3.09547	2.98734e-05													TXN	-1.80531	0.00413871	B4GALT1	2.28826	0.0273661	LOC114115424	-2.1391	0.0023098	KCTD2	1.15322	0.0142779	LHX6	-1.06014	0.0185087	EPB41L4B	1.13808	0.0310169	B3GALT5	-5.36802	0.0402989	RSL1D1	1.3241	0.0164199	NTRK3	-1.8038	0.00600433				ARL15	-1.42326
GAPDH	-1.18393	0.0216256	NIPAL4	3.6317	0.0167577													LOC101103379	-1.6664	0.0122524	PTK2B	1.70932	0.000306646	LOC114115365	-3.07741	0.0373792	WBP2	1.13629	0.0131827	RSAD2	-2.85708	0.00195671	CKS2	1.74144	0.011753	IGSF5	-6.50073	0.00426351	ATXN2L	1.27058	0.000476681	IL16	-1.16894	0.0142087				LOC114118741	-2.62465
NDUFA9	-1.45197	0.0207869	WWC1	2.48532	0.0239938													MRPL50	-1.55861	0.000522998	LOC114112956	4.93094	0.0269017	NREP	-1.9757	0.0248987	AANAT	6.94613	0.00680755	MBOAT2	-2.62401	4.11805e-06	SYK	2.0627	1.47985e-05	LOC114112898	-8.77384	0.0232493	SGPL1	1.22428	0.0312343	LOC114109014	-2.17964	0.0469324				LOC101111394	-2.371
GCAT	-2.19193	0.00909303	CFI	3.38412	0.0228398													GADD45G	-2.02471	0.0125149	NKX3-1	4.28675	0.0478989	PCK2	-1.15903	0.0327064	LOC101104162	1.3398	0.00368899	NTSR2	-1.13693	0.0286141	SUSD3	2.48546	6.05129e-06	LOC101119439	-23.6541	1.29737e-13	DDIT4	1.46209	0.0479138	APBA2	-3.25327	0.0138354				CCDC62	-1.2214
POLR3H	-2.12593	0.0295846	SOD3	1.49138	0.00882627													AUH	-1.10823	0.00211109	SLC25A37_1	2.06356	0.0374877	NOP10	-1.31535	0.0373546	CARD14	1.40233	0.0396322	FAM84A	-1.15566	0.0227826	GAS1	1.85114	1.99066e-09	TMPRSS2	-25.1924	1.41617e-14	ZNF503	1.0965	0.00706917	LOC114108618	-2.60651	0.00176807				HCAR1	-1.07353
GTSE1	-1.91015	0.0208201	RBPJ	1.89565	0.0167577													LOC114112790	-2.01264	0.0113016	LOXL2	2.25978	0.0480746	LOC114115604	-1.8418	0.0266914	SLC26A11	1.39921	0.0271128	HADHB	-1.08238	0.00293409	ADAMDEC1	2.51757	0.0180162	UMODL1	-5.6065	0.0481697	DUSP4	2.05497	0.0308027	STAC	-1.32229	0.0040017				HCAR2	-1.82969
MTERF1	-1.13513	0.0189024	LOC114115315	4.53284	0.00763297													LOC101113460	-3.26212	1.49771e-05	DMTN	1.55614	0.00138978	DAPK2	-1.9588	0.0176423	ALYREF	1.54368	0.02675	EHD3	-1.48626	0.000741538	STC1	1.44494	0.0208617	PDE9A	-1.24167	0.0450675	DKC1	1.09641	0.000177732	LOC114109428	-5.33799	0.00732433				LOC105603042	-1.23875
LOC101113583	-2.44411	0.00591744	LOC114115241	5.42468	0.00478441													SIGMAR1	-1.18146	0.00143985	NR4A3	3.90166	6.40601e-08	LOC114115629	-1.80052	0.00380568	MAPT	1.43422	0.0399014	PCYOX1	-1.03082	0.0279871	PDLIM2	1.88669	0.000214414	TSPEAR	-7.87085	0.00496725	LONRF3	1.33143	0.0395774	IL17RD	-1.17481	0.00810401				LOC114109014	-2.60286
NDUFA4	-1.59145	0.0405936	LOC494440	4.79422	0.0317711													EPHX2	-1.00016	0.00906353	CCIN	2.05688	0.0131065	LOC443015	-1.75151	0.000691815	VAT1	2.42698	7.85656e-09	PROKR1	-1.39238	0.0251698	PHYHIP	5.04544	8.12735e-14	LOC114113903	-23.4385	8.46676e-13	LOC114111187	1.14984	0.0333235	ARHGEF3	-1.06069	9.1535e-05				LOC114109080	-1.27085
LOC101115115	-1.27654	0.0178038	LOC101104661	1.46247	0.0286835													CDCA2	-2.39677	0.00605305	PHF24	1.57535	0.0208561	COQ6	-1.33179	0.00289518	TNS4	7.78904	2.11639e-05	LOC105602254	-5.16697	0.000246757	DOK2	1.90828	0.000358031	COL18A1	-1.47158	0.00133019	LOC114111250	1.42121	0.0297778	CISH	-1.68955	0.0344247				LOC101108817	-2.27527
PMPCB	-1.28707	0.0393287	CXCL9	1.51546	0.0412822													NEFM	-3.9827	0.0257387	APBA1	1.57785	0.0151993	LOC105606525	-4.32024	0.0389635	THRA	1.00367	0.0291599	REEP1	-2.18628	0.00143003	TBC1D2	1.0775	0.00402569	PCBP3	-2.48377	0.0182589				C19H3orf18	-1.46055	0.0447851				CCR8	-1.74241
LRRN3	-3.86451	0.0434168	EVC	1.08231	0.00949178													LPL	-1.59001	0.00104614	LOC105607911	5.11072	0.000190923	CALM1	-1.04882	0.00174943	LOC105610161	3.05481	0.0153889	NRXN1	-3.83008	7.06795e-07	FAM221B	1.58964	0.00694017	FTCD	-24.1156	3.89154e-15				SLC6A1	-7.01378	0.00878307				RAD18	-1.26528
LOC101123289	-3.44808	0.0238996	NSG1	3.4876	0.0213895													NANS	-1.30351	0.00413871	DOCK8	1.34359	0.0141011	ASF1A	-1.33156	0.00556601	NFE2L1	1.41546	0.0156849	EPAS1	-1.44993	0.00852226	CA9	3.74305	2.99426e-13	LOC101114663	-2.95804	0.00708371				BMP5	-1.29804	0.000579216				SETMAR	-1.14154
LOC106990092	-2.63494	1.46464e-05	AFAP1	2.65326	0.0456023													TOMM5	-1.72368	0.000762807	DMRT2	1.67121	0.000209381	LOC105615848	-1.59008	0.03443	TMEM107	1.9887	0.0121065	LOC105606919	-1.18028	0.0372049	PHF24	2.4105	2.05084e-06	LOC105604974	-8.44061	0.027437				RUNX2	-1.38558	0.00210006				CNTN4	-4.0143
PPIA	-1.37856	0.006655	LOC114115685	1.8598	0.0205044													GRHPR	-2.16548	2.91493e-08	CD274	2.35911	0.00956458	LOC101111233	-1.53597	0.000114924	VAMP2	1.19612	0.000208879	QPCT	-1.48902	0.0163225	TLE1	1.33146	0.000477881	LOC101101875	-23.7855	5.08103e-14				LOC114109630	-1.94283	0.0024924				LOC114109432	-4.23183
OGDH	-1.2925	0.0364929	TRIM36	1.50998	0.0167577													LOC114112968	-1.63961	0.00413871	IL33	1.15547	6.61641e-05	RTN4IP1	-1.54328	0.0196242	CNTROB	1.13387	0.0125543	RASGRP3	-1.72816	2.66025e-05	GCNT1	2.01408	3.28345e-08	PAPPA	-4.39937	0.000229092				LOC106990117	-2.83036	0.005445				CCRL2	-1.08429
LOC101118606	-1.20682	0.0466049	ANKRD31	3.94692	0.00472523													HINT2	-1.90093	0.00404793	PTPRD	2.35525	0.000791438	NDUFAF4	-1.36372	0.0282489	ZBTB4	1.12271	0.00718821	SLC4A5	-1.43595	0.00879629	FAM189A2	1.14982	0.0338466	AMBP	-24.55	2.65617e-16				LOC114109611	-1.20737	0.00220469				TMEM158	-1.27503
YAE1	-1.31257	0.0212884	SMAD3	2.38106	0.0493933													LOC105607745	-2.81215	0.0348078	NFIB	1.92417	0.0343629	ALDH8A1	-4.17478	0.0150211	PHF23	1.47634	0.00416672	LOC114113733	-4.27812	0.0481514	SLC1A1	3.71459	0.00568497	ZNF618	-1.85571	0.00037804				GRM5	-6.48591	0.0480331				PLA2G7	-1.40625
NDUFA5	-1.60341	0.0460486	NEO1	1.38217	0.0378009													LOC105607837	-1.53349	0.00889129	PSIP1	1.72187	0.0196595	ZC2HC1B	-2.62858	0.0464203	CCL5	1.81239	0.0367289	NEURL3	-1.85639	0.00455753	LOC101112287	1.99743	0.00658339	WDR31	-2.25532	0.0151173				LOC105612928	-7.75076	0.0267993				LOC114109630	-1.20726
TPK1	-1.26228	0.0167577	JPH4	6.05427	0.00986253													LOC114112989	-1.72028	0.00340499	SCARA3	1.44173	0.00625493	ZDHHC14	-1.11658	0.0238094	PPFIA4	2.01764	0.000113044	MERTK	-1.12351	0.000505227	LOC114113028	1.6208	0.0438238	KIAA1958	-1.88477	0.000475503				LOC105604106	-1.90836	0.036025				LOC114109611	-1.60056
EZH2	-1.28395	0.0221565	MMP14	2.7487	0.00455757													DMAC1	-1.79618	0.000408969	SCARA5	1.03745	0.00291953	SLC22A3	-1.77941	0.0132089	LOC105609379	3.55875	0.00314909	TMEM19	-1.06009	0.0472868	PINX1	1.36471	0.000813836	EPB41L4B	-3.22135	0.0155716				ANO1	-1.21304	0.045227				LOC101113965	-2.34248
ASIC3	-3.56168	5.00214e-05	ZNF106	1.0192	0.0261332													LOC105608303	-2.30414	0.0205599	PALLD	1.14953	0.00107943	RECQL4	-2.81365	0.0195354	SELP	2.95125	0.0380739	NAV3	-1.657	1.25778e-07	BLK	2.0852	0.00734524	SHC3	-7.45558	0.0452299				ACTA2	-1.34101	0.0266463				SYTL2	-1.59409
INSIG1	-1.90416	0.0326945	CGNL1	2.58013	0.0254077													ACO1	-1.11093	0.00328812	LOC105611786	3.72875	0.0417717	DGAT1	-1.30207	0.00345149	MXRA8	1.64336	0.0110279	OTOGL	-1.81086	0.0349437	HPGD	2.26932	1.21505e-06	WNK2	-3.82263	0.000423069				SORCS3	-5.38283	0.0319529				MSANTD2	-1.19247
LOC101120574	-1.14171	0.0131613	HDC	6.11825	0.00197401													NDUFB6	-1.91769	0.000412006	SLC40A1	1.46992	0.00981621	SPATC1	-4.94524	0.0155005	RALGPS2	1.75773	0.0461389	LOC101111006	-1.70719	0.015102	LOC105608584	2.52336	3.08853e-05	C2H9orf24	-4.86465	0.0339706				LOC114110327	-7.443	0.000142256				LOC105604204	-1.05929
IBA57	-1.3217	0.00188745	SLC27A2	3.64787	0.0141837													FDFT1	-1.09682	0.0185769	LOC114113094	4.1539	0.0143168	LY6D	-6.55804	0.00459301	FAM129A	1.49939	0.0417669	AMIGO2	-1.36994	0.0403446	PTPN18	1.75174	0.00169207	CHRNA2	-8.06555	0.00401212				DIPK1C	-3.21896	0.0300968				LOC114110251	-1.46028
ARMC6	-1.07271	0.0412822	SHF	2.126	0.0444668													LOC114113036	-2.03063	0.00337575	ITGA4	2.79522	0.00765785	THEM6	-3.21416	0.0158054	PLA2G4A	1.46543	0.0229775	SLC38A4	-1.47435	0.00046827	BIN1	1.41885	2.34813e-05	PNMA2	-1.90073	0.0147948				LOC114110425	-6.56475	0.048948				LOC114110327	-6.04555
MRPL34	-1.38187	0.0144501	RAB15	3.19326	0.046217													LOC101121661	-1.06547	9.24761e-05	LOC101106919	1.57131	0.000590757	PSCA	-2.00064	0.0296567	LOC114117258	6.09176	0.001427	PDZRN4	-2.62287	0.0139175	ZNF385B	2.81436	2.97379e-06	DOCK5	-1.74681	0.0154937				TCF4	-1.14725	0.0116071				ZNF521	-1.52625
LOC114114985	-2.4889	0.0496843	TTC9	1.52282	0.000264619													IMP4	-1.51512	6.26596e-05	PPIG	1.01589	0.028276	C9H8orf89	-1.92013	0.00548904	NEK7	1.28009	0.0400501	LOC114114000	-1.69405	0.000979087	ERICH2	5.01886	0.00701255	NEFL	-5.55925	0.00378429				NEDD4L	-1.4068	0.00330522				NEDD4L	-1.13879
TECR	-2.67301	0.00122215	IRF2BPL	1.88988	0.0276622													LOC105601854	-6.33502	0.00109927	DHRS9	2.70216	0.0313887	FABP5	-1.60744	0.00115219	PRTFDC1	1.4543	0.00460889	ABCD2	-1.20774	0.00242124	SP5	4.77206	0.00612522	NKX2-6	-23.9321	1.72801e-14				MYH11	-1.55608	0.0323579				LOC105604976	-2.66619
LOC105610484	-2.87263	0.0019174	STON2	2.94815	0.0123909													LOC114113049	-1.21724	0.0182178	SLC4A10	3.83046	0.0293933	LOC114116429	-4.3329	0.00252154	LOC101109111	1.9412	0.0112666	CPNE8	-1.03304	0.00668179	DHRS9	2.71186	0.00250794	LOC114113062	-4.93686	0.0421937				LOC105604916	-1.10543	0.0463368				CFAP70	-1.13345
ECSIT	-2.18781	0.00194794	LOC114115898	5.61	0.000268132													COL3A1	-1.06718	0.0388382	CD302	1.1344	0.0400148	SYBU	-1.44247	0.0399014	KLF6	1.52057	0.00984518	PPM1H	-1.17158	0.000595416	DPP4	4.58197	5.22166e-12	LOC114112792	-5.90533	0.0342174				DNAJC12	-1.74101	0.0423225				SH2D4B	-3.59417
NDUFA7	-2.53339	0.00920333	SOGA3	6.24971	0.0251455													DNAJC10	-1.03572	0.00690421	NR4A2	2.1747	0.000560043	DECR1	-1.44235	0.0137123	CDH4	2.47035	0.000885955	LOC101114092	-1.22453	0.0425765	LYPD1	1.45182	0.0407573	RHOBTB2	-2.76174	0.0475091				LOC114110804	-2.85406	0.00964184				TMEM273	-2.8787
ACER1	-5.19581	0.00280931	RSPO3	1.93772	0.0334551													LOC114113123	-2.03518	0.00165376	ARL5A	2.30134	0.0179285	LOC105611734	-3.96732	0.000135567	FAM210B	1.9057	2.96382e-05	LOC101105400	-3.11371	0.0331993	TMEM37	1.55015	0.0105096	PIWIL2	-7.42331	0.0385753				KCNMA1	-2.08072	0.017329				FAM149A	-1.1474
GIPC3	-1.94558	0.0187451	LOC105608370	5.08063	0.0130868													ATP5MC3	-1.92352	2.41327e-06	ZEB2	1.37321	0.00747599	HSPH1	-1.18816	0.0323654	ANGPT4	2.46313	0.00283517	NTN4	-1.32321	0.00253501	NOP58	1.05465	0.0162958	GFRA2	-2.56466	0.012364				LOC105605025	-7.53002	0.0203695				LOC101116121	-1.31169
SLC22A4	-2.20665	0.00412464	LOC101121838	6.3849	0.00421062													METAP1D	-1.54394	0.000960573	LOC101102124	3.20483	0.00639403	TMEM104	-1.22574	0.0195354	CCN5	2.15332	4.57987e-06	C3H12orf45	-1.09691	0.000243745	CTLA4	2.46327	0.0219197	LZTS1	-1.70884	0.016477				LOC105605755	-5.78777	0.0491345				LRRC3B	-1.62336
C5H5orf63	-1.3432	0.000554346	EZR	1.16447	0.045254													LOC101109676	-2.09213	0.00818727	STK17B	1.53	0.0313051	ARMC7	-1.33999	0.00820777	DYNLRB2	2.02414	0.0133927	NUAK1	-1.22941	0.00338218	LOC114113217	3.68841	0.00633214	LOC114113066	-8.30026	0.035584				CSMD1	-4.59344	0.0336908				ARHGAP6	-1.06593
COMMD10	-1.36356	0.031531	THBS2	1.97149	0.00713273													LOC101115605	-1.52855	0.0202643	AOX1	1.65339	0.0083859	PGS1	-1.30879	0.0274644	MEAK7	1.0691	0.0302664	TCP11L2	-1.0953	0.0215806	FN1	2.25034	1.06363e-06	CCDC180	-8.9463	0.0379055				LOC101108282	-1.51883	0.00958362				LOC105609800	-2.67113
BSG	-2.23704	0.00249116	EPPK1	3.86864	0.00999667													LYPD6B	-3.94855	0.00019833	BMPR2	2.61066	0.0123064	PDE6G	-6.63065	0.00419937	CA5A	22.2302	1.18386e-09	RASD2	-1.38244	0.00337002	LOC105610624	1.5067	0.0164377	FRMPD1	-5.10799	0.000151484				PPP1R3B	-1.13399	0.000177116				CYSLTR1	-1.39551
GDF9	-1.72112	0.033639	CCN4	3.56921	0.0104179													LOC114113136	-1.19594	0.00170595	NBEAL1	2.38153	0.0231224	PCYT2	-2.49187	0.00456034	BBS2	1.30331	0.0214533	PKP2	-1.85628	0.00296026	IGFBP2	3.27458	1.96939e-06	PAX5	-23.9647	2.11823e-14				UNC5D	-2.29259	0.0435471				RAB9B	-2.26153
DELE1	-1.07001	0.03903	LOC101109545	3.11183	0.000176354													C2H2orf76	-1.1389	0.00319986	PARD3B	3.08054	0.000878731	FASN	-2.70678	0.0239125	LOC105607577	2.37321	0.000639508	BICD1	-2.01486	0.00978483	GPBAR1	1.35072	0.0344418	CCIN	-2.90054	0.00622829				NHSL2	-1.05599	0.0273858				ZMAT1	-1.34818
SPARC	-1.11233	0.0314827	PCMTD1	1.0828	0.00520097													DBI	-3.83858	4.88303e-14	INO80D	2.82653	0.00589655	DDX5	-1.27193	0.0253758	CCDC97	1.11554	0.04097	DENND5B	-1.06023	0.00894548	SLC11A1	2.01268	0.00062066	LOC101109422	-4.51405	0.0433119				FANCF	-1.45203	0.0113996				LOC114112253	-2.33407
LOC105606740	-2.46116	0.000582282	LOC101103244	3.50624	0.0397995													HSPD1	-1.34634	4.65537e-14	GPR1	1.6038	0.0141011	G6PC3	-1.47326	0.00529098	FOSB	3.48623	0.00829579	TMTC1	-1.82243	0.00237057	PRKAG3	3.77432	1.24607e-11	C2H9orf131	-8.0494	0.0125936				TENM1	-1.83284	0.0480331				LOC114112489	-2.26189
LOC114114909	-1.87154	0.0289854	SULF1	1.45756	0.0286835													LOC106990104	-1.33841	0.00150442	FN1	1.53779	0.0301929	VPS25	-1.16353	0.0347219	LOC101107465	3.03643	0.0183082	KLHL42	-1.09241	0.00166153	WNT10A	5.14461	0.000358464	LOC101110212	-7.92932	0.0174929				LOC106990423	-2.19368	0.0421169				LOC114112490	-3.94011
ENPEP	-2.92762	0.00855208	PAG1	4.84623	0.0276622													LOC114108659	-2.64482	4.51072e-05	TNS1	1.69162	1.78389e-06	KRT32	-5.57456	0.0032052	SPON1	2.35998	0.0003224	LOC101117577	-1.41766	0.0466506	TUBA4A	1.82858	0.00125677	FOXB2	-23.5229	6.4416e-13				LOC114111246	-7.022	0.0270898				TMEM100	-1.67332
ELOVL6	-3.2671	2.16725e-06	PKHD1L1	3.60931	0.00406969													LOC101106662	-2.0292	0.00102057	PRKAG3	1.86986	0.0112678	KRT24	-5.25171	0.000120585	LOC114118406	4.42806	1.11147e-05	SPX	-2.31444	0.00601231	SPEG	1.64004	0.000358031	TRPM6	-3.98615	0.0359821				LOC114111241	-6.93658	0.0292212				LOC114112646	-4.41925
LOC114115278	-1.89849	0.0397995	MANEA	2.76061	0.0370131													KIAA2012	-1.62959	0.0250393	SERPINE2	1.04707	0.046828	CDC6	-2.4292	0.0436348	SCUBE2	2.03944	1.15285e-06	PLEKHA5	-1.3761	0.00636613	SLC4A3	2.24133	0.00124942	PGM5	-1.00319	0.0385753				LOC114111999	-7.54053	0.00330522				LOC114112677	-4.32855
LOC114115289	-1.32519	0.0250399	KBTBD6	1.70372	0.0217629													LOC101104815	-2.74504	0.000264521	RNF19B	1.0528	0.037811	ATP5MC1	-1.79816	0.0373546	NRIP3	4.28571	2.96761e-09	LMO3	-4.98958	0.00596119	LOC101120225	2.18724	0.0275246	DMRT3	-9.13588	0.00497109				LOC114112000	-8.08327	0.000467104				LOC114112704	-4.38371
SRD5A3	-1.03167	0.0327748	LOC101110521	3.14157	0.00242209													NDUFS1	-1.61421	7.01127e-05	KIAA1522	1.1107	0.00358502	LOC105616363	-2.1374	0.0102438	CD59	1.32742	0.0461389	LRP6	-1.12125	0.0058658	LOC114113235	4.78205	0.000361015	LOC114112992	-3.10183	0.0323117				LOC114112001	-7.22463	0.00462491				LOC114112702	-2.36438
LOC101120496	-1.67371	0.0484173	LOC105605916	6.41335	0.0262407													PECR	-1.10196	0.00163447	RAB42	4.80214	0.00408904	TTLL6	-2.14343	0.00279568	FJX1	1.4818	0.00832156	ETV6	-1.21616	0.001174	COL16A1	1.01977	0.00226946	LOC101120476	-4.32995	0.0394993				LOC114112020	-7.11422	0.020441
LOC101120331	-2.96215	0.0142773	LOC114116628	3.86487	0.00789207													PLCD4	-2.23799	2.29441e-06	PTAFR	1.36624	0.0112684	ATP5MC1_1	-1.77866	0.0375607	FAM180B	2.08843	0.0257831	LOC101122014	-1.69159	0.0166547	NKAIN1	3.6599	0.0188062	FREM1	-3.9784	1.81983e-07				LOC114112022	-6.90876	0.0434891
WFS1	-1.52284	0.0492891	LOC106991388	6.14183	0.0164442													LOC101111607	-1.8133	0.000732262	THEMIS2	1.11398	0.0061802	SLC35B1	-1.49506	0.00217862	SLC43A1	1.47148	0.0373792	LOC101122428	-4.34819	0.0373354	LAPTM5	1.10884	0.0441395	LOC114113089	-7.07797	0.0431577				LOC114112075	-3.45246	0.0270466
GRPEL1	-1.20734	0.0379898	LOC101107772	5.33092	0.0463258													FARSB	-1.02212	0.00145276	FGR	1.11008	0.00368482	COL1A1	-1.98052	0.0172371	LOC105602391	3.44038	0.00726913	VWF	-1.14047	0.000900279	LOC101123533	9.16562	4.68423e-09	LOC105608520	-6.83527	0.0412065				LOC114112203	-7.39394	0.0155724
NREP	-1.79084	0.0130868	LOC114116679	7.24297	0.00747328													LOC114112897	-2.37006	0.0104031	AHDC1	1.1604	0.00209125	CDRT1	-2.25578	0.0214533	BTF3	1.16618	0.0415838	CRACR2A	-1.49879	0.0136985	LOC114113403	1.52561	0.0300034	FAM167A	-4.92202	0.0138211				LOC114112251	-3.9641	1.13143e-05
GNPNAT1	-1.56758	0.0267317	LOC114116816	5.70628	0.0408089													MRPL44	-1.01706	0.00747599	ZNF683	2.47738	0.0287661	TRAPPC1	-1.52118	0.0223557	LOC101111394	2.29984	0.0216801	NRIP2	-1.68726	0.0452518	LOC114113420	2.2764	0.00153008	GATA4	-23.9725	4.23353e-15				LOC114112252	-2.96871	0.00600433
SENP8	-1.53612	0.00171333	ITGB4	1.55972	0.0113085													LOC114113232	-1.14601	0.0230149	CLIC4	1.05153	0.0378245	TMEM88	-2.06456	0.00272731	OTULINL	2.65799	8.72502e-05	LOC101117325	-1.00562	0.0132163	IFI6	2.47497	0.0393723	GALNTL6	-24.123	3.32526e-15				LOC114112253	-1.84787	0.00629692
NOP10	-1.24128	0.0112422	EVPL	6.05275	9.60365e-05													LOC105610091	-6.01628	0.0028598	MYOM3	2.2255	0.0237859	ACADVL	-1.56818	0.0127266	SDSL	4.13102	0.00604549	SOX10	-1.92354	0.00140247	SYTL1	2.4599	1.31313e-06	LOC114113036	-1.28178	0.00538663				LOC114112250	-3.26419	0.036025
SRP14	-1.05967	0.0321333	TANC2	4.07116	0.0239938													LOC101102543	-1.43368	0.0111265	LOC114113252	1.24989	0.00330726	LOC101115381	-2.10547	0.0251367	SEC14L4	1.30113	0.0221116	LOC106991117	-1.11486	0.0472196	TENT5B	1.75044	4.75904e-06	MFAP3L	-3.52645	0.0379497				LOC114112345	-7.02747	0.0200234
CHP1	-1.0009	0.024857	VAT1	1.96122	0.00271953													LOC114113403	-1.74796	0.0250393	C1QC	1.20587	0.0297449	YWHAE	-1.18172	0.0297469	YPEL1	1.36615	0.0373546	GATAD1	-1.09402	0.016949	TRNP1	1.19664	0.00112579	LOC105611786	-7.41044	0.025919				LOC114112489	-1.85646	0.00600433
L2HGDH	-2.27017	0.00767956	LOC101112834	4.62108	0.00536204													LOC114113420	-1.80245	0.0333112	C1QA	1.1122	0.046828	GEMIN4	-1.14222	0.04097	LZTR1	1.21908	0.00456034	LOC105610709	-1.53738	0.0154432	CATSPER4	2.22458	0.0110732	LOC114113040	-8.9237	0.00993757				LOC114112488	-2.94498	0.00878307
LOC114115604	-3.18193	1.84973e-05	TNS4	5.60672	2.07291e-06													ATP5IF1	-1.90636	0.000697552	EIF4G3	1.15037	0.00777387	ACACA	-2.18017	0.000554808	ANPEP	1.45224	0.00911377	PPP1R9A	-1.1815	0.0104837	ZNF593	1.36466	0.0050865	AMER3	-24.7336	1.15438e-16				LOC114112490	-3.59776	1.63677e-05
CCNB2	-1.76542	0.00200792	IGFBP4	2.59392	0.0310177													IFI6	-1.73679	0.0437836	PNPLA7	1.07422	0.00181928	LOC114116922	-2.56319	0.0198869	FSD2	1.39257	0.0399014	DLX5	-1.79693	0.0378332	GRHL3	4.97832	0.0284303	LOC101104720	-4.14513	0.0102988				TOM1L1	-1.05298	0.0194352
LOC443015	-1.798	5.26505e-05	LOC105610161	2.42187	0.00660585													TMEM222	-1.14129	0.00220814	RNF224	1.37429	0.0188587	SKA2	-1.46576	0.00116287	LOC114109030	2.38531	0.0121662	GLCCI1	-1.18414	0.00011664	HTR1D	3.53826	3.14568e-05	MYO7B	-7.10136	0.0154775				LOC114112646	-3.79551	1.32155e-05
COQ6	-1.78307	0.000297205	MLLT6	1.18775	0.0157235													TENT5B	-1.04884	0.0106093	GTF3C4	1.99464	0.007375	PM20D1	-2.47545	0.000622232	SYNE3	1.5821	0.00471562	THSD7A	-1.44156	0.00874067	C1QC	2.07335	8.87998e-06	FSIP2	-24.0736	4.23353e-15				LOC105604082	-5.69104	0.0423223
LOC101102549	-3.05489	0.00800904	FAM117A	1.18013	0.0201427													TRNP1	-1.63824	0.00321896	PRRT1B	3.76336	0.0160527	LOC114117223	-2.10038	0.0106208	CTDSPL	1.15197	0.0110279	AGMO	-1.86763	0.0454904	C1QA	1.91746	4.30641e-06	TTN	-7.04501	4.18254e-05				LOC114112677	-3.81932	1.13143e-05
LOC114115652	-2.70252	0.000153004	DLX3	4.70522	0.0146894													GALE	-1.23639	0.00165872	AIF1L	1.73743	2.51983e-06	ACOT7	-2.57483	0.00116774	IL17RE	1.17559	0.0195354	MEOX2	-1.28058	0.000574808	WNT4	2.18079	0.00824208	LOC114113122	-8.18903	0.0234579				LOC114112676	-2.93459	0.00940212
BCKDHB	-1.55589	0.0461848	GAS7	1.73102	0.00249829													MICOS10	-1.79205	0.00383873	ABL1	1.2523	5.1068e-06	TMEM52	-2.45614	0.000393006	MUSTN1	2.33186	0.00404041	LOC105612556	-1.19836	0.00206781	CDA	3.44802	0.0235891	PDE11A	-7.15652	0.0171614				LOC105613550	-2.8171	0.029266
LOC105615848	-3.31755	0.00201605	PIK3R5	1.47565	0.0130793													MRTO4	-1.22243	0.0100513	SLC25A25	1.55197	0.00104867	CALML6	-4.75886	0.0322746	LRRC2	4.18444	0.00912264	TSPAN13	-1.21674	0.000183289	PLA2G5	3.62381	0.000512264	CHRNA1	-3.98536	0.016571				LOC114112704	-3.9525	8.15099e-06
RTN4IP1	-2.11161	0.000557958	TRNAI-AAU_1	4.85156	0.0473098													ALDH4A1	-1.53026	0.0298288	PIP5KL1	1.78721	0.004502	TMEM82	-1.37554	0.0286358	KBTBD12	2.79046	0.036977	CCDC126	-1.13911	0.00358764	LOC101108197	1.73358	1.2843e-05	GAD1	-23.9765	2.93572e-14				LOC114112701	-3.33338	0.00710457
TSTD3	-1.89967	0.00608007	ZBTB4	1.25896	0.0116799													PADI1	-4.33863	1.07669e-07	CFAP157	1.94377	0.0377635	SLC25A34	-1.15858	0.0251074	LOC101109746	1.90698	0.0417669	LOC101115115	-1.33135	0.000159496	MRTO4	1.01727	0.00699793	LRP2	-6.90126	0.00056025				LOC114112702	-1.84893	0.00626623
LOC105611302	-1.35139	0.0178686	PHF23	1.12333	0.0360164													SDHB	-1.48781	0.000213112	GARNL3	1.64331	0.0190233	LOC101107455	-1.47862	0.00548904	PHF1	1.00403	0.0156849	GNAI1	-1.22081	2.07671e-07	PADI4	6.44748	0.000197019	ABCB11	-4.37542	0.0231051
LOC114116235	-3.17952	0.0252072	SLC13A5	3.54935	0.04499													ATP13A2	-1.29804	0.010029	ANGPTL2	1.2733	0.000840481	ANKEF1	-1.44517	0.0303104	PXT1	5.56886	0.0226693	GSAP	-1.31475	0.000650908	PADI2	1.56131	0.0227411	SCN3A	-4.81569	0.0302632
AIG1	-1.58504	0.0052946	SERPINF2	3.75005	0.00739353													ARRDC1	-1.06185	0.027533	SCAI	3.35188	0.0109098	LOC101107122	-2.02379	0.0198408	LOC101108001	1.61054	0.00816297	PRKAR2B	-1.37776	3.06477e-05	MFAP2	1.01469	0.00482914	SLC4A10	-8.10874	0.0298734
RMND1	-1.27838	0.0198638	TLCD2	1.49284	0.00822913													ZMYND19	-1.20807	0.0405552	LOC105611269	1.59252	0.00167301	NAA20	-1.07632	0.0141175	SPATS1	3.61173	0.0220026	EPDR1	-1.77485	0.0491632	ZMYND19	1.02077	0.0116413	TBR1	-24.7116	1.15438e-16
SLC22A3	-1.86999	0.000704857	SLC6A4	4.20423	0.049954													DPH7	-1.58204	0.000679484	ROCK2	1.08788	0.0167864	APMAP	-1.15109	0.00331343	EFHC1	3.12887	0.0224304	LOC114114519	-2.6659	0.0186848	SLC34A3	1.84923	0.0339656	LOC101109676	-2.36046	7.42037e-05
MPC1	-1.59293	0.0129204	LOC443162	5.03893	0.0430695													MRPL41	-2.52851	0.000592347	KLHL29	1.10802	0.00745437	ACSS1	-1.40732	0.00196154	GSTA1	4.44346	0.00128017	DOCK4	-1.05901	0.0220517	RNF208	1.59395	0.00534009	LOC114113182	-6.01151	0.046246
LOC101113599	-1.55315	0.042023	RAB11FIP4	4.70148	0.00176717													TOR4A	-1.49006	0.03229	FNDC4	1.41518	0.0279458	ENTPD6	-1.39754	0.0268125	OVAR-DRB1	2.42721	0.0156849	PDE1C	-1.08209	0.0201326	NDOR1	1.03515	0.00751259	LCT	-4.85799	0.0246504
GGH	-1.82915	0.00689307	LOC101113346	5.11851	0.015598													LOC114113841	-1.45809	0.0257387	FOSL2	2.11998	3.50284e-05	LOC101107809	-2.44234	0.0242483	LOC101109747	2.09635	0.0236563	WIPF3	-1.21385	0.00356866	ANAPC2	1.11822	0.0151793	STEAP3	-1.39521	0.0163719
PEX2	-1.36716	0.0167509	PPFIA4	2.43376	0.000102502													SAPCD2	-2.84597	0.00305983	EFEMP1	1.42097	0.00278107	LOC101108851	-3.12562	0.0181748	LOC101112891	2.52089	0.00170196	TRIL	-1.75381	0.0123565	ABCA2	1.13624	0.000289433	SCTR	-6.25889	0.018527
FABP5	-1.69792	3.70012e-06	CNTN2	3.48463	0.0462614													EDF1	-1.46925	0.0269527	SPTBN1	1.08691	0.0145091	CRLS1	-1.48165	0.00419937	LOC101123419	3.34476	0.000393006	HIBADH	-1.36647	0.0162958	TRAF2	1.21775	0.00132734	CFAP221	-9.21139	0.00764036
LOC101113339	-3.3792	0.0150397	SLC45A3	4.79295	0.00255477													LCN6	-2.19458	0.0253379	TTC7A	1.04353	0.0129456	C13H20orf27	-1.30268	0.00526871	LOC101123672	1.53271	0.0183082	FAM221A	-2.56578	0.0352073	ADAMTSL2	2.60202	2.60851e-07	LOC114112878	-6.92898	0.0408242
MAL2	-1.32474	0.0130868	CR2	5.04222	0.000336083													MRPS2	-1.69041	0.000718524	EML4	1.36804	0.00710515	SLC17A9	-3.05471	0.000616517	C2	1.91346	0.0334404	LOC105606668	-1.83781	0.0104837	SLC2A6	1.47851	0.0159483	LOC114112880	-2.7479	0.0318611
LOC114116429	-4.86159	0.0327324	SELP	2.07862	0.010887													SARDH	-2.30268	0.00042264	LOC106990184	3.87443	0.0315026	HRH3	-4.41044	0.000170134	LOC101116687	1.13483	0.0183082	CPED1	-1.36698	0.00356594	ADAMTS13	3.44172	1.96595e-05	MYO1B	-1.13054	0.0264138
SYBU	-1.62604	0.0141883	GPR153	1.4443	0.0398596													AGPAT2	-2.77879	8.98461e-06	TMEM178A	2.4236	0.00849829	TRIB3	-2.01781	0.00289046	LOC106990117	2.26902	0.00729034	WNT16	-2.89899	0.0224001	REXO4	1.07076	0.0079131	KIAA2012	-1.85307	0.0402858
LOC114116536	-2.01376	0.018599	MEGF6	6.07884	0.0213874													PMPCA	-2.23551	4.13031e-07	MAP4K3	1.00824	0.034581	ACSS2	-1.82399	0.00523067	PPP1R3G	2.20627	0.001427	PRRT4	-1.27088	0.0246543	STKLD1	1.45674	0.00429281	NBEAL1	-2.29059	0.0191412
DECR1	-1.93498	0.000564205	LOC114117274	3.77988	0.00340746													DNLZ	-2.27072	0.00632357	QPCT	2.39155	6.45779e-09	GSS	-1.77525	0.0367902	NOX4	2.18078	0.00548904	IMPDH1	-1.54121	2.66197e-05	RPL7A	1.13284	0.0384727	ABI2	-1.32186	0.0220493
LOC114116592	-1.50359	0.00971716	MXRA8	1.45269	0.00184689													LOC114108601	-1.89153	0.0114442	PRKD3	1.06136	0.0067726	NNAT	-3.49096	2.6201e-06	GAB2	1.52696	0.0142779	LOC114114613	-2.18182	0.00017837	SURF6	1.26166	0.00458777	RAPH1	-2.63671	0.0128746
DNAJC15	-1.15186	0.0141837	PDPN	2.82217	0.0496017													PRRX2	-2.07946	0.0031179	VIT	2.34261	0.0198499	FAM83D	-2.03483	0.000292498	TMEM86A	1.85608	0.00419937	TMEM140	-1.3766	7.19912e-07	DIPK1B	2.15427	0.00269156	LOC101104815	-2.7991	3.03545e-05
LOC101116843	-2.76753	0.0220516	RNASEL	3.08495	0.010887													NTMT1	-1.29268	0.0471883	CRIM1	1.27951	0.00184721	SRSF6	-1.27595	0.0195354	CTSW	2.08665	0.00511368	CYREN	-1.26053	0.00474221	CARD9	1.37366	0.0151525	INO80D	-2.48985	0.0234579
MRPS31	-1.05624	0.0474087	HMCN1	1.5766	0.0201495													LOC114113868	-1.89999	0.0141847	LTBP1	1.47269	0.0108243	SGK2	-2.27355	0.0395902	TNNT3	2.72317	0.00455888	MTPN	-1.61751	0.037176	DNLZ	1.37264	0.0147612	MAP2	-1.85598	7.14003e-05
ATP5PD	-1.58533	0.0182061	PTPN14	3.23195	0.00566926													CRAT	-1.07396	0.0258377	PAIP2B	1.03037	0.00678569	BCAS1	-3.38234	0.0218083	LSP1	1.83866	0.0254531	LOC114114553	-2.47098	0.000470196	PLPP7	1.30687	6.76824e-06	LOC101103044	-8.89574	0.00978348
JPT1	-1.57264	0.00591744	PKP1	5.36837	1.11509e-05													ENDOG	-2.30094	0.000599599	SLC4A5	1.75805	0.00884766	BCO1	-2.37717	0.0382274	LOC101105731	3.89593	0.0150726	SVOPL	-2.32665	0.00270556	NTMT1	1.21901	0.00852128	ABCA12	-8.99795	0.00887644
BIRC5	-2.46285	0.00348785	LAMP5	8.0191	0.00430046													URM1	-1.12144	0.00167301	CCDC142	1.76575	0.00723125	FAM92B	-4.077	0.047085	MORN4	1.35581	0.0177377	LOC101111795	-6.05822	0.0186836	LOC106991031	2.82909	0.018593	MARCH4	-23.5995	2.08433e-13
PCYT2	-2.53532	0.000336083	CCDC3	3.17175	0.0108521													COQ4	-1.77293	0.00357935	IL1RL1	2.00695	0.00509754	BANP	-1.46427	0.0179676	LOC114110341	2.47414	0.0229007	LOC101112049	-5.484	0.0477948	LOC114113868	1.20825	0.0165071	RPL37A	-2.08722	0.0168843
FASN	-3.92358	1.58408e-07	PLXDC2	1.41644	0.0107673													LCN2	-2.88609	0.0122468	LOC101112639	1.348	0.00789087	MVD	-2.76941	0.0154727	LDB1	1.2863	0.000791573	EPHB6	-1.73465	0.0413606	SLC27A4	1.16581	0.0283277	RUFY4	-8.03415	0.0136052
LOC101120590	-1.37917	0.010887	MRC1	2.45896	0.0490789													PTGES2	-1.87888	0.000588019	CNNM3	1.33832	0.0238539	ACSF3	-2.0516	0.000506441	COL17A1	2.58065	0.0195354	ASB10	-2.20693	0.0449846	ARPC5L	1.0566	0.0115757	IHH	-9.10441	0.0132613
VPS25	-1.05906	0.0258752	RIN2	1.16158	0.0206702													ARPC5L	-1.02569	0.0488411	NEURL3	1.42651	0.0125878	MYLK3	-1.82086	0.000239396	CFAP58	5.04347	0.00252059	IQCA1L	-4.32637	0.0249787	WDR38	1.23333	0.0263644	EPHA4	-2.90701	0.000347594
ACLY	-3.13876	0.00195933	LRRN4	3.93145	0.00492528													PSMB7	-1.52788	0.00505965	LOC114113739	2.2994	0.0198787	LOC105608129	-3.15545	0.00641268	HSPA12A	1.06346	0.0437524	LOC101102231	-2.57566	0.0174663	LOC114113879	5.04835	0.0126114	PAX3	-23.93	1.41617e-14
KLHL11	-3.16389	0.0130868	SLC4A11	1.59288	0.0267317													NDUFA8	-1.67111	0.00241901	GLIPR1	2.17939	0.0396269	LOC105608127	-2.60593	0.000312107	CD226	4.65898	0.0432887	LOC105609441	-5.17582	0.0318035	DENND1A	1.56504	0.000158511	NYAP2	-23.9867	8.93029e-15
LOC105611406	-2.58935	0.0426482	GATA5	4.48795	0.00386524													ATP6V1C2	-2.1929	0.000673524	PLXNC1	1.3818	0.0425854	LOC101117691	-1.77195	0.00143065	ANKRD29	2.69146	0.0109437	ANGPTL4	-1.09367	0.0267072	CRB2	4.35641	6.84124e-05	COL4A3	-5.12458	0.0401232
ATP5MC1	-2.13909	0.000684479	CDH4	3.1535	0.0472037													LOC105612852	-2.49002	8.71678e-05	FGD6	1.07241	0.0350186	COQ9	-1.56476	0.000885955	IMPA2	1.45325	0.00753935	SLC25A23	-1.05233	0.00357057	PTGS1	1.89387	4.43463e-07	DNER	-7.74551	0.0174057
TTLL6	-2.30694	0.00279906	PHACTR3	3.58302	0.00370965													VSNL1	-3.1427	0.000264521	NCKAP1L	1.55826	0.00125136	GOT2	-1.23614	0.00557906	LOC114110432	1.24393	0.0195354	TNFAIP8L1	-1.59334	3.08853e-05	LOC105607466	2.35081	0.00101955	KIAA1522	-1.38326	0.0467521
ATP5MC1_1	-2.11897	0.000684479	BMP7	2.89405	0.0459849													APOB	-4.94118	0.0169658	CALCOCO1	1.15061	0.000174087	HSD11B2	-2.63506	0.000342933	LOC105610446	2.20785	0.0329598	PLIN4	-2.41226	0.0457721	RRM2	2.22677	0.0354987	FAM167B	-2.52474	0.0162957
SLC35B1	-1.43666	0.000238651	FAM210B	1.59191	0.00208326													HADHA	-1.10157	0.0130048	POU6F1	1.25168	0.00130953	NUTF2	-1.22179	0.0460337	C24H16orf96	5.75368	0.00491878	TBXA2R	-1.23736	0.0381797	OSR1	2.41369	1.71782e-09	ADGRB2	-4.44163	0.0144337
LOC114116864	-1.9799	0.0445278	SIRPB2	2.60278	0.0288673													ADGRF3	-1.57699	0.0308434	DIP2B	1.07578	0.0426428	TXNL4B	-1.52181	0.0175566	LOC101105644	2.79094	0.018826	SEMA6A	-1.0471	0.00330739	SDC1	1.45917	0.00115982	OPRD1	-6.76061	0.0459867
LOC101110605	-1.16554	0.0410566	ANGPT4	2.12864	0.0227255													CIB4	-1.95911	0.0270893	LIMA1	1.13255	0.00837236	DHODH	-1.12608	0.00212903	ZP2	6.03212	0.0373546	LOC105613357	-1.48079	0.00556588	EMILIN1	1.02255	1.85417e-07	LOC101102543	-1.29816	0.0188126
TMEM88	-1.58019	0.0302967	MMP24	3.53463	0.0487159													ABHD1	-2.65605	2.0984e-06	CACNB3	1.12283	0.000748398	SLC7A10	-2.28712	0.00488814	CHP2	1.40954	0.038757	BTNL9	-1.52733	9.22509e-08	CGREF1	1.03142	0.0219807	KDF1	-8.20067	0.0333851
MPDU1	-1.11612	0.00373461	SOGA1	1.81849	0.0147704													MPV17	-1.55203	0.000642944	LOC114113767	9.04186	6.98004e-05	LOC101121538	-1.89416	0.0246861	CCL26	2.53569	0.00911377	KISS1R	-1.37446	0.0163399	PREB	1.03656	6.12212e-05	IFNLR1	-5.6971	0.026779
ACADVL	-1.72162	0.00820014	CCN5	2.54498	6.29512e-09													KRTCAP3	-1.23847	0.0453176	LRRK2	1.31828	0.0109667	HSPB6	-1.7681	0.0133927	SERPINE1	5.09381	0.0324017	TCF7	-1.14244	0.00432544	SLC30A3	4.62867	1.29534e-09	LOC101107171	-23.5493	2.95769e-13
PIMREG	-5.0217	0.0178686	PLTP	2.32799	0.00037189													GALNT14	-3.99415	2.34265e-08	SLC2A13	3.14163	0.00866059	RYR1	-2.15107	0.00254891	RADIL	1.32856	0.0216092	LRRTM2	-6.02687	2.86825e-05	CAPG	2.83873	4.88032e-05	RNF186	-7.04956	0.0377375
YWHAE	-1.49952	0.00386524	LOC106990143	5.63807	0.00176827													NFU1	-1.34615	0.0109205	PTPRR	1.70134	0.0134416	LOC114117814	-2.64139	1.6935e-05	RET	1.86785	0.000735997	LOC106991170	-3.32886	0.0420342	FABP1	2.9713	0.044116	KLHDC7A	-7.88037	0.0368495
LOC114116916	-1.84528	0.0169868	LOC105609376	2.64463	0.0267584													MDH1	-1.12534	0.00181928	IRAK3	1.4211	0.0253379	TMEM145	-1.94266	0.0154864	CAMK2G	1.3026	0.001427	LOC106991171	-1.80802	0.0236656	LOC101110577	4.29056	0.00260949	CACNA1B	-6.32529	0.00247138
ACACA	-1.85564	0.0175232	MAF	3.77312	0.0122911													SUCLG1	-1.16905	0.0163064	AVIL	1.92389	0.00246553	TMEM143	-1.23204	0.0422266	LOC105605117	4.21091	0.00526065	PCDH1	-1.06728	0.0150898	LOC114113710	4.26279	0.0403446	LOC114108707	-2.10744	0.0498033
SKA2	-1.22581	0.006655	NKD1	4.95324	0.000268132													VAMP8	-1.41184	0.0293015	LOC114114011	1.25358	0.0228731	LOC105601991	-2.91874	0.0415838	GPM6A	2.38644	0.00384157	ADRB2	-1.29427	0.0346589	PAX8	2.46937	0.000170055	SARDH	-1.93223	0.0171293
PM20D1	-2.5332	0.00027438	FTO	1.90104	0.0335632													RNF181	-1.37295	0.0154741	STAT6	1.21084	0.00032416	LOC101108414	-3.10916	0.00366665	VEGFC	1.86453	0.0196711	LOC106991197	-1.70672	0.00193824	IL1RN	2.08945	0.0105025	SOHLH1	-6.4121	0.0224197
LOC101117005	-1.38258	0.00133264	CMTM4	5.41321	0.00577799													IMMT	-1.42209	4.75019e-05	LOC101104222	1.48553	0.0273141	PEG3	-1.47812	0.0165075	FGL1	1.89562	0.0373792	LOC114114896	-1.65153	0.00478864	IL1A	3.33669	0.000492869	BARHL1	-8.57324	0.0251376
FH	-1.14356	0.0172948	DPY19L3	2.42501	0.0040465													MRPL35	-1.24321	0.0193939	TIMP3	2.5015	0.0161148	LOC105602028	-1.24482	0.0162355	DUSP26	3.40853	0.0044648	LOC114114904	-3.29252	0.0131886	CCDC138	1.15909	0.0163225	CFAP77	-23.7344	1.09052e-13
LOC114108772	-1.39942	0.0477302	DMKN	5.60586	9.76532e-05													LOC105613621	-1.1682	0.00409393	HMOX1	2.40552	0.00177051	CRYAB	-2.29726	0.00548904	NR1D2	1.27143	0.00526065	ITK	-1.10009	0.0216189	EVA1A	3.4783	0.0262251	NTNG2	-2.85794	0.0437658
LOC114117223	-1.99555	0.0190099	LOC101122545	3.13455	0.0408917													CHCHD5	-2.3657	8.25593e-06	LOC105610956	1.90302	0.000782526	HSPA8	-1.78791	1.99441e-05	MAP3K15	4.50326	0.0349759	RASGRF2	-1.13986	0.000144681	TTC7A	1.07022	0.00147476	LAMC3	-1.70103	0.0186894
CENPS	-1.46205	0.0497971	GRIK5	4.30576	0.0295846													LOC101117575	-1.13365	0.00889129	CSF2RB	1.41405	1.06391e-05	UCP2	-1.37916	0.0176423	EIF2S3	1.55727	0.00138068	MEF2C	-1.37445	2.99058e-05	LOC114113944	1.25111	0.0238543	ASS1	-1.47157	0.0282416
SLC25A33	-1.31945	0.0188848	PTGIR	1.4672	0.0276388													LOC114113934	-4.10761	1.53299e-06	IL2RB	1.7801	0.000150807	SERPINH1	-1.01478	0.00187549	FOXO4	1.70037	0.000984365	LOC114114966	-5.00534	0.0396022	XDH	6.00348	0.000459613	LOC114108601	-1.70378	0.0267193
DARS2	-1.41352	0.0117361	SLC6A16	5.20886	0.00288219													LOC105606943	-2.80522	0.000232812	RAC2	1.07193	0.0142916	DGAT2	-2.92013	0.00020591	CETN2	1.11675	0.00419937	LOC101120749	-1.36827	0.0492517	TGFA	3.10304	0.00847241	PRRX2	-1.45582	0.0379972
LOC101107455	-1.49976	0.0187451	CD37	1.40476	0.0212365													ATL2	-1.16215	0.0164245	PKP2	1.39684	0.00262416	DEPDC7	-2.13415	0.0137633	LOC105605573	1.80067	0.0329275	ARRDC3	-1.34696	0.0019578	CLEC4F	5.04003	0.0149107	IER5L	-1.73375	0.0416657
GPR37L1	-2.61067	0.0286515	LOC101115729	3.58654	0.0364929													NDUFAF7	-1.09879	0.00406137	LOC105613097	2.42338	0.046006	HSD17B12	-2.78989	7.04154e-06	TCEAL4	1.24628	0.0102438	SLF1	-1.08189	0.00356866	RTKN	1.35551	0.00220393	WDR34	-1.52768	0.0326301
NDUFAF5	-1.74467	0.0093583	HAS1	5.49001	5.65989e-06													CEBPZOS	-2.0682	0.00276846	DENND5B	1.54361	0.00884365	LARGE2	-2.42363	0.0195354	TCEAL1	1.59452	0.0304523	ST8SIA4	-1.30406	2.20823e-07	IL1RL1	1.64997	0.00844302	ENG	-1.20001	0.00867789
ATP5F1C	-1.79499	0.00655886	LOC105613494	3.1705	0.0201495													XDH	-5.56025	0.000835223	CAPRIN2	1.0203	0.0482318	CREB3L1	-2.18286	0.000842367	RAB9B	2.58066	0.00659681	LOC114115257	-5.24685	0.0244068	IL1R2	2.27999	0.00667965	STXBP1	-1.01522	0.00108353
SMIM26	-1.80038	0.0104211	LOC101119153	5.95418	0.0244023													SFXN5	-1.53544	0.0246114	LOC114113806	2.02511	0.000922614	C16H5orf58	-4.07231	0.0268441	LOC101106998	1.09663	0.0276736	LOC114115259	-5.12739	0.0405399	KIAA1211L	4.68975	3.92498e-11	NR5A1	-7.64741	0.0484846
NAA20	-1.13399	0.0283607	TNNT1	4.55449	0.0134569													PRADC1	-1.75299	0.00126858	TMTC1	1.90013	0.0135924	LCP2	-1.78235	0.00574246	LOC114112017	1.68293	0.000312107	PDE5A	-1.00387	0.0158894	KCNIP3	4.92888	0.0400863	GPR21	-1.97039	0.0311955
APMAP	-1.24497	0.00608007	SCN4B	4.39381	0.0237127													BOLA3	-2.87774	4.97961e-06	SSPN	1.02352	0.00508188	PTCD2	-1.12842	0.001858	LOC114112438	1.75265	0.0128539	SYNPO2	-1.35919	0.00710487	LOC101115527	2.455	1.56035e-08	TTLL11	-3.44848	0.0151402
ACSS1	-1.48059	0.00689899	MPZL2	3.07572	0.0405936													MTHFD2	-1.28439	0.0454123	LOC105611558	2.57178	1.17698e-05	GPX8	-1.13564	0.0373546	TOM1L1	1.42954	0.00331343	TRAM1L1	-4.45339	0.0161483	BUB1	1.978	0.0383031	LOC101114503	-1.98085	0.0184953
LOC101108851	-3.37862	0.00346966	PLEKHA7	2.44366	0.0386615													AUP1	-1.12635	0.0298822	GPRC5A	3.3641	0.000226918	SLC1A3	-1.74244	0.00984518				ANK2	-1.02469	0.00591914	LGR5	5.02773	0.0234641	LOC105607483	-4.47451	0.0486997
C13H20orf27	-1.15709	0.00802313	SPON1	1.87108	0.0206702													MRPS9	-1.10747	6.11547e-05	LRP6	1.22059	0.0371852	ADAMTS16	-3.49746	0.00147074				ETNPPL	-1.38263	0.000574995	KCNC2	3.15674	0.0156549	MBOAT2	-1.82677	0.0248356
SOX18	-1.20276	0.0299837	RASSF10	3.25408	0.0286835													TMEM182	-1.99807	0.00462929	ETV6	1.36594	0.0220939	MSMO1	-1.68884	0.00348671				LOC105605730	-1.45796	0.000189358	PTPRQ	2.60484	0.00377257	LOC114113891	-24.401	7.38554e-16
LOC101115640	-1.20989	0.0212952	AMPD3	4.4983	0.0406673													LOC106991067	-2.11267	0.00974727	LOC114114057	4.2867	0.0275551	GATB	-1.78062	0.0121662				LOC105605903	-4.92839	0.00363454	EPYC	6.2136	0.00224939	GREB1	-2.93399	0.0190018
PCK1	-1.7657	0.015598	SCUBE2	1.29139	0.000331828													MRPL30	-1.5531	0.00415129	LOC101123288	2.38689	0.000836379	MGARP	-2.04022	0.00895374				LOC114115287	-1.17543	0.00315429	NFE2	3.72968	0.00310445	FAM84A	-2.11601	0.0444054
TCF15	-1.54101	0.0223773	FOLR2	2.03912	0.00184689													LIPT1	-1.08504	0.00925347	LOC105613002	1.49652	0.00797303	TATDN3	-1.15845	0.0373546				GRID2	-3.89228	0.000397183	IGFBP6	1.54575	7.12972e-05	MYCN	-3.9369	0.0137525
LOC101102327	-2.12608	0.00237277	SLCO2B1	2.14581	0.00472523													LOC101110664	-2.28752	0.000177874	GABARAPL1	1.26192	0.000673524	GASK1B_1	-1.43341	0.0495232				PPM1K	-1.49419	0.000158511	KRT18	5.49346	1.18149e-06	SDC1	-1.84001	0.042473
ACSS2	-2.49597	2.35022e-06	FIBIN	2.38936	0.0466049													FAM178B	-3.69235	3.86159e-05	CD69	3.19198	0.0123521	AACS	-3.03651	0.00166118				SOD3	-1.63942	0.000470196	KRT8	4.75516	4.12358e-08	APOB	-6.34714	0.0308027
NFS1	-1.38368	0.000485952	WT1	2.58359	0.0032108													ANKRD39	-1.40475	0.0123903	LOC101122940	1.09316	0.0151131	BRI3BP	-2.25303	0.00912264				PCDH7	-1.06565	0.00542714	KRT7	5.56861	1.07664e-06	KLHL29	-1.48738	0.03331
LOC114117623	-4.84742	9.45066e-06	PAMR1	2.40317	1.11509e-05													MRPS5	-1.10163	0.00741112	C3AR1	2.2122	0.0154741	CDK2AP1	-1.28253	0.021711				RHOH	-2.38815	0.00689198	KRT80	4.44026	0.000177769	EFR3B	-6.5892	0.000951268
RPN2	-1.12318	0.000783613	FJX1	1.59214	0.0430695													LOC780463	-2.34242	0.00881838	LOC105612575	1.04788	0.0322559	DYNLL1	-1.40807	0.028452				LIMCH1	-1.30441	0.00288279	FIGNL2	1.20172	0.00738121	LOC106991041	-5.72381	0.0215918
NNAT	-2.83173	0.00109833	LRP4	2.14105	0.0307376													LOC105614707	-3.13621	9.22945e-07	PEX5	1.49333	0.045291	MLEC	-1.2345	0.00269073				SHISA3	-1.62804	0.00728319	GALNT6	2.03003	0.00152529	OTOF	-25.7557	4.23353e-15
FAM83D	-2.56284	0.0234856	PTPRJ	2.65227	0.00580599													MRPL42	-1.05184	0.00373265	C1S	1.33184	0.0195992	MVK	-1.68818	0.0458784				KDR	-1.30003	0.000720958	BIN2	1.02833	0.0450985	DPYSL5	-24.532	4.66221e-16
SGK2	-2.61608	0.0040465	SLC43A1	1.78966	0.0396236													NDUFA12	-1.75189	0.000612116	ATN1	1.15085	0.00491173	LOC114108834	-2.09618	0.0172512				EXOC1L	-2.14661	0.00241252	LOC101117527	1.05894	0.0109668	TCF23	-3.99626	0.0290486
WFDC3	-3.17557	0.000117826	YPEL4	3.5008	0.0206702													LOC101117527	-3.24054	3.18799e-08	ENO2	3.19612	0.0446903	ASCC2	-1.45237	0.0324017				CDKL2	-1.55562	0.0104513	PRPH	2.66873	0.0144656	LOC101113054	-6.58594	0.00380152
LOC101117690	-1.17729	0.0212365	TRNAV-UAC_2	5.01217	0.0218089													GPD1	-1.19126	0.00622643	LAG3	1.15394	0.0293154	MTFP1	-2.0744	0.0081474				PPEF2	-2.95008	0.00178404	LOC106990101	1.04113	0.0108119	TOGARAM2	-23.1263	2.09572e-18
LOC101113001	-1.49637	0.0479258	SH3PXD2B	1.52208	0.0340079													LOC101119459	-1.74424	0.000228291	CD27	4.29852	0.000256468	LOC114118891	-5.18881	0.0150726				SOWAHB	-1.69221	0.0241707	FKBP11	1.82405	0.000155862	ALK	-9.03393	0.0356238
LOC101115646	-3.97046	0.000684479	LOC101117107	5.30425	0.0307152													TUBA1C	-1.38894	0.00192758	CRACR2A	2.03865	0.0187273	SLC25A1	-1.89283	0.011938				TMEM150C	-1.16123	0.0132732	TEX49	1.44636	0.00455753	LBH	-1.32179	0.0245898
NUDT7	-1.38046	0.026489	TTC23L	3.5514	0.0398825													LOC106990101	-1.74425	2.95218e-06	KDM5A	2.33061	0.0406842	LOC114108859	-3.30455	1.42461e-05				ARHGAP24	-1.41709	0.00108186	CCDC184	3.09445	0.0403221	CAPN13	-24.3048	8.65573e-16
WFDC1	-1.77461	2.35022e-06	FGF2	3.66936	0.0258303													TMEM106C	-1.10151	0.0202279	ADA2	1.28365	0.037388	AEN	-1.15929	0.0375607				CPEB2	-1.03088	0.0164338	LOC443320	2.87037	0.040716	AAK1	-2.1551	0.0126744
FAM92B	-3.50574	0.0286835	LOC114108813	5.28349	0.0461848													SLC48A1	-1.0232	0.0321196	LOC443240	1.09826	0.0315089	IDH2	-1.22159	0.0280643				SORCS2	-1.20257	0.0443733	LOC114114005	1.69832	0.0414576	SLC1A4	-1.58947	0.00241998
MVD	-3.01797	0.000721078	P2RX7	4.43903	0.0286835													LOC101102969	-1.29378	0.0285834	DDX17	1.63214	0.0278667	CRABP1	-3.83252	0.00378603				FGFRL1	-1.0964	0.000408126	METTL1	1.34237	0.00499138	LRRTM1	-7.30561	0.0282386
GPT2	-2.36085	0.000878246	CMKLR1	3.73169	0.0259311													LOC114114005	-2.77936	0.00906353	CBX7	1.57651	5.80189e-06	FBXO22	-1.02555	0.0319151				LOC101121522	-1.0498	0.0338466	LOC101116039	2.02789	0.00275806	SFTPB	-5.98505	0.00290774
PLLP	-2.22459	0.000734666	LOC101105359	4.21785	0.006655													LLPH	-1.09864	0.046766	IKZF1	1.18479	0.0464463	MPI	-1.31599	0.0209908				APC	-1.05503	0.00377485	B4GALNT1	1.19264	0.0486041	LOC114113926	-3.90747	0.0114423
COQ9	-1.71473	0.011214	SEC14L2	4.57869	0.00636639													TSFM	-1.33337	0.00262416	FZD1	1.63824	0.00150442	LOC101108520	-3.90994	0.000616517				NREP	-1.99539	0.000156676	NXPH4	2.36385	0.00307308	SLC5A7	-23.4706	7.88325e-13
GOT2	-1.14673	0.00715861	LOC114118877	6.81374	0.0368109													ATP5F1B	-1.39335	2.41327e-06	LOC114114481	2.39551	0.0171937	LOC114109080	-1.46775	0.0287927				TRIM36	-1.44708	0.00442435	LOC114114013	2.50513	0.000185157	SULT1C2	-23.8682	6.95074e-14
EXOC3L1	-1.26908	0.00199613	LOC114118880	6.75548	0.026489													CNPY2	-1.27024	0.0154832	PEG10	3.45591	0.0164611	GTL2	-2.2002	0.00187549				ZBED3	-1.82059	0.0199535	CNPY2	1.25839	0.0110732	EDAR	-24.9476	2.37798e-14
NUTF2	-1.37439	0.0307376	LOC114118884	8.38759	0.00200792													CS	-1.18489	0.00516983	ITGB8	3.53877	0.0104653	LOC105606646	-3.65397	0.0023683				HOMER1	-1.01163	0.00313338	ERBB3	1.31285	0.000917639	LOC101118600	-4.15599	0.0385753
OVOL3	-5.88275	0.0430695	LOC114118885	8.70705	0.00153391													LOC105612394	-1.77659	0.0151521	SEMA3D	1.96968	0.0220238	XRCC3	-1.43365	0.0288588				SLC12A6	-1.2642	0.00159771	PYM1	1.02108	0.03868	BCL11A	-5.09252	0.0297778
ZNF461	-1.10492	0.0408089	LOC114118886	7.87572	1.08984e-05													RDH5	-1.00862	0.0216793	GNAI1	1.62481	0.0028212	ASPG	-2.85372	0.0402706				ZNF770	-1.0927	0.000147682	HAL	3.58853	0.0220487	LOC114113934	-4.96205	1.73156e-12
LOC114108779	-2.46542	0.000900922	LOC101115772	7.22164	9.16064e-05													HAL	-3.45014	0.0462187	CCDC71L	1.68958	0.0337611	LOC114109394	-1.25493	0.0430778				GPR176	-1.22134	0.000597011	LOC114113800	4.61048	0.000194199	NRXN1	-3.24389	0.00146958
ECH1	-1.56664	0.0250547	LOC114118890	10.206	0.00855208													LOC101109273	-1.16693	0.0360336	PIK3CG	2.4543	0.0159067	POMGNT2	-1.88317	0.0475006				GANC	-1.49199	3.33959e-06	LOC114114030	3.6631	0.000181827	LOC105606943	-2.89514	2.07211e-05
LOC114117814	-2.93995	0.0143478	LOC105602976	5.44455	0.0330716													LOC114114021	-1.64579	0.00134004	SFRP4	2.11873	0.0278763	LOC114109406	-1.87051	0.0172512				TMOD3	-1.12314	0.00514307	LOC101109077	1.60117	0.0453458	ABCG8	-5.06926	0.01669
LOC105614373	-3.41531	0.00772591	LOC114108991	2.13637	0.0295663													IGF1	-1.76458	0.000777286	TFEC	4.33819	0.00205585	PDHB	-1.57606	0.001427				DMXL2	-1.10615	0.00420105	IFT27	1.64503	0.00126461	ABCG5	-7.29305	0.0276532
QPCTL	-1.04663	0.0162546	ST8SIA2	6.71963	0.0251224													EID3	-1.67213	0.0270867	LOC101115787	2.49611	0.017113	ABHD6	-1.21852	0.0172015				SECISBP2L	-1.02556	0.018148	PVALB	5.26461	0.0292767	LOC114113941	-3.48513	0.0411602
DKKL1	-1.95556	0.0374858	ADAMTSL3	2.03174	0.0167577													MTERF2	-1.00182	0.0091132	MTURN	1.60397	0.000252631	LOC114109445	-2.78609	0.00548904				GATM	-1.29254	2.43605e-08	NCF4	2.58256	0.000116817	CDKL4	-2.69884	0.033767
TSKS	-2.15594	0.0108521	CTXND1	3.47455	0.0460486													TXN2	-1.49985	0.00458307	LOC114114528	2.31472	0.0129902	IQCF1	-4.04341	0.0437524				DAAM1	-1.25987	0.0224132	CSF2RB	1.24752	0.00158129	XDH	-7.65851	0.00112641
LOC114108686	-1.2608	0.0125853	MAP1A	1.90217	0.0116047													TST	-2.71484	4.19303e-06	FAM221A	2.7477	0.0394097	LOC106991782	-3.4461	0.015673				LOC106991287	-1.06762	0.0160366	CYTH4	1.13661	0.00254152	FIGLA	-23.7706	4.56269e-14
LOC105605834	-2.35855	0.0412452	GPR68	4.74749	0.000464631													MPST	-1.46089	0.000408969	STEAP4	4.33617	1.26024e-05	LOC101110095	-1.2128	0.0312951				LOC101123216	-2.29475	0.0166426	CMAS	1.05263	0.00146199	VAX2	-5.08233	0.043209
LOC101108414	-3.96461	0.0207916	CLMN	3.0437	0.017504													C1QTNF6	-1.39665	0.00163126	TNS3	1.41335	0.00101115	PFKFB4	-2.60335	0.00294498				DPF3	-1.28906	0.000572877	PTPRO	2.82459	0.000190632	ANKRD53	-9.28255	0.00795451
LOC105602028	-1.06876	0.00845793	SYNE3	1.40822	0.0138156													LOC101103965	-1.27376	0.0404982	STK17A	1.1699	7.36371e-05	ACAD9	-1.51299	0.0150726				LOC101104407	-2.01501	0.00218501	ERP27	3.39602	0.0410843	DYSF	-1.01963	0.00108353
ANKRD49	-1.16229	0.0283312	EXOC3L4	6.07319	0.00275294													ERGIC2	-1.02889	0.000326183	LOC105606668	2.25909	0.00972937	COPG1	-1.28216	0.00330789				LOC106990150	-1.01681	0.0250058	MGP	3.12297	2.7422e-11	EMX1	-9.22521	0.00950189
DLAT	-1.3238	0.0240414	LOC105605780	2.77171	0.0071525													LOC114114041	-1.34863	0.000509523	LOC101122689	1.3712	0.0399709	KLHL31	-1.68133	0.0224758				FAM161B	-1.28301	0.00601231	GPRC5A	1.80842	0.0101562	FBXO41	-6.04257	0.000472659
SDHD	-1.71693	0.00255477	LOC105605761	1.79782	3.08809e-07													LOC114114044	-4.83267	0.0405552	LOC106990658	3.11715	0.0141011	PPARD	-1.41881	0.0367001				ALDH6A1	-1.75157	0.00545393	OLR1	1.70389	0.0362969	EGR4	-24.246	1.61772e-15
ATP5MG	-1.45474	0.0455656	LOC101122983	2.61852	1.28738e-05													KCNJ8	-1.09447	0.00661923	LOC105613798	4.17334	0.0458845	SLC26A8	-3.91822	0.000135567				SAMD15	-1.21997	0.046365	CLEC12A	2.44388	0.014112	ACTG2	-2.91278	0.0361608
HSPA8	-1.1895	0.0287691	CEP170B	1.6547	0.008768													LOC101107687	-1.8683	0.0146789	IRF5	1.32992	0.0382622	GLO1	-1.02373	0.00366665				FILIP1	-1.50132	0.00037669	LOC101102973	2.05305	0.00472238	TACR1	-8.74308	0.00948445
LOC114118597	-4.59025	0.000977473	AHNAK2	1.69016	0.015825													CLSTN3	-1.66682	0.0041799	AHCYL2	1.20325	0.049917	VEGFA	-1.40132	0.0310793				LOC114116052	-7.43896	0.00359003	LOC101121762	2.1114	0.00344281	SLC9A2	-3.2475	0.0164199
LOC101122667	-2.89861	0.0287092	LOC101108817	4.34703	0.0227976													LPCAT3	-1.8469	2.68773e-05	PLXNA4	2.50728	1.63541e-05	TUBB	-1.29989	0.0200263				LOC114108752	-5.38222	0.00163177	C3AR1	1.67591	0.00152945	IL1RL2	-24.4633	5.39651e-16
ZBED5	-1.10361	0.0280738	LOC101108522	3.76904	0.00431163													EMG1	-1.13753	0.0360501	SLC13A4	2.00028	0.00033831	ZNF165	-2.99189	0.000568018				SH3BGRL2	-1.21286	0.0119705	CLEC4A	1.76892	0.000107624	LOC106991067	-2.43025	0.044035
HBB	-6.96172	7.98845e-11	LOC101113211	2.26845	0.00608007													TPI1	-1.81678	0.00107142	FAM180A	2.36758	0.0268919	LOC101110974	-3.40608	0.00142749				DOP1A	-1.00337	0.00188191	CLEC4E	3.96374	0.0435077	CREG2	-1.98022	0.0182122
SPCS2	-1.16083	0.0410566	LOC114109090	7.45502	0.0053081													GAPDH	-1.04817	0.021423	KIAA1147	1.17437	0.018865	LOC101111669	-2.22191	0.0417669				LOC106991542	-1.14489	0.0437909	LOC105612575	3.54696	1.63377e-14	LOC105612510	-6.75802	0.016244
DGAT2	-3.14242	9.47109e-08	LOC114109345	8.61585	0.00339856													NDUFA9	-1.8917	8.56899e-05	LOC114114463	3.08225	0.04171	LOC101111915	-2.7377	0.00365675				KPNA5	-1.55311	0.0209783	LOC114114064	5.54624	0.00819708	LOC114113733	-8.52717	0.00373651
ACER3	-1.12822	0.00249116	IL17RE	1.32414	0.0412822													LOC114114072	-1.39773	0.00500781	ZNF783	1.11511	0.0127208	LOC101112356	-2.48902	0.00811119				NT5DC1	-1.74118	1.14897e-05	LOC101117316	1.8294	0.0158767	LOC101113141	-7.63088	0.01669
HSD17B12	-3.5467	1.36453e-08	BHLHE40	3.81012	0.0294642													FKBP4	-1.01792	0.00674027	AOC1	4.17046	2.76627e-13	TDP2	-1.17097	0.0237853				MARCKS	-1.05414	4.05602e-09	EMG1	1.05577	0.008802	FER1L5	-3.83061	0.0492307
MTCH2	-1.17474	0.0071525	GXYLT2	4.03336	0.0254077													SLC6A12	-2.29494	0.0454281	KMT2C	1.2563	0.0435514	EEF1E1	-1.50864	0.00679332				METTL24	-1.32463	0.00825312	PTPN6	1.05554	0.0236277	LOC101117749	-2.54188	0.0171614
GLYAT	-1.88762	0.0379898	LOC105603471	4.27324	0.0017387													NINJ2	-1.70285	0.00801765	GFPT2	1.11426	0.0443041	SLC22A23	-1.55407	0.0215661				NR2E1	-1.16371	0.00703823	ENO2	1.77641	0.0257695	LGR5	-6.82884	0.0170088
MRPS36	-1.58885	0.0220516	MUSTN1	2.63842	0.000733885													HDHD5	-1.57288	8.56055e-05	SQSTM1	1.23479	0.0220426	CHORDC1	-1.66543	0.0121065				TSTD3	-1.16178	0.000767917	LRRC23	2.99942	0.0116592	TRHDE	-5.03026	0.0404529
NDUFAF2	-1.72691	0.00421686	ITIH4	1.94909	0.00893523													LOC105610007	-3.27794	0.0114064	CERS1	1.27531	0.0105225	LOC101106977	-3.45922	0.00906505				FHL5	-1.11922	0.0066634	GNB3	1.60901	0.000431654	E2F7	-5.49224	0.0356238
GPX8	-1.5504	0.018599	ABHD14B	1.12402	0.0155389													TUBA8	-2.39647	0.0111265	CPAMD8	3.63671	0.0202492	TENM4	-1.84761	0.0298687				ANKRD6	-1.1527	0.0073984	P3H3	1.75967	3.49445e-05	SYT1	-24.5247	3.03422e-16
HMGCS1	-1.42454	0.0490789	TRH	6.5834	0.000336083													GCAT	-3.01474	3.4524e-08	CHERP	1.26187	0.0484605	THRSP	-2.09201	0.00523067				TBX18	-1.63017	0.0130187	LAG3	1.053	0.0159602	LOC780463	-2.8095	5.58938e-05
SLC1A3	-1.00876	0.0405936	NUP210	1.62757	0.0492891													GALR3	-1.63978	0.0211637	C5H19orf57	1.5664	0.00496907	PUS3	-1.40985	0.00459301				AKAP7	-1.25969	0.00276308	ACRBP	2.07797	0.00458777	LOC105614707	-1.679	0.0479138
ADAMTS16	-2.48218	0.0239991	ITPR3	1.91617	0.00813582													POLR2F	-1.30771	0.0443856	NFIX	1.95651	6.7142e-06	FADS1	-2.35843	4.57987e-06				SLC2A12	-1.65461	0.00469645	LPAR5	1.44224	0.0307717	EM4C	-4.20388	0.0128132
MRPL36	-1.90232	0.0405936	SCUBE3	4.3617	0.00199613													RPS19BP1	-1.40695	0.0343629	LOC105609426	3.08233	0.0193049	TM7SF2	-1.93944	0.0135063				SGK1	-1.54708	0.0414576	KCNA6	2.93247	0.00658339	LOC114113743	-24.2414	1.61772e-15
SDHA	-1.07863	0.0463823	TEAD3	1.31645	0.0454409													XPNPEP3	-1.32525	0.000485345	LOC114114804	2.34205	0.00584782	KCNK7	-2.60213	0.00557906				STX11	-1.23084	0.000102913	TSPAN11	1.42	0.000263505	LOC101106064	-5.15309	0.0208951
MSMO1	-1.72502	0.0492891	RAB44	6.57447	0.00234634													ACO2	-1.48054	0.00120745	ICAM5	2.84671	0.028276	PC	-1.9496	0.0002154				ESR1	-1.47072	0.000388797	FOXM1	3.17015	0.00377693	LOC114113967	-1.72826	0.0333851
CPE	-1.30778	0.0384906	CPNE5	4.15258	0.00199613													POLR3H	-2.71094	4.79635e-05	CARM1	1.2818	0.03543	NDUFS8	-2.32122	0.0162655				MYCT1	-1.4595	0.000729217	WNT5B	4.28646	9.06353e-05	LOC101119111	-1.02159	0.0481976
TMEM154	-2.94672	0.0286835	KIF6	4.55144	0.00386524													PMM1	-1.86514	0.00150442	KANK2	1.50356	1.29746e-06	DHCR7	-2.13883	0.00556167				MAS1	-4.56057	0.000272593	SH3BP1	1.26738	0.000213346	HOXC12	-7.47833	0.0295208
UCP1	-9.00124	7.61183e-13	SRF	1.13477	0.0403													NDUFA6	-2.08281	0.0039184	LOC101123372	2.73903	0.0207578	DRD4	-5.964	0.0002154				LOC114116169	-4.64598	0.0234958	GALR3	3.38997	3.80217e-07	AMHR2	-2.61866	0.0303345
MGST2	-1.72817	0.0288885	GSTA1	3.16231	0.000979877													LOC101105651	-2.38713	6.50649e-05	LOC101123627	2.57716	3.76867e-05	CDHR5	-4.07418	0.000342933				FAM135A	-1.08782	0.0019331	POLR2F	1.24892	0.00852226	SP7	-5.50704	0.0451849
NDUFC1	-2.32582	0.000464631	LOC101106720	5.21208	0.0405085													CYP2D6	-1.4046	0.00367629	LOC101102057	2.04063	0.000199213	IDE	-1.0529	0.00604647				ADGRB1	-2.01502	8.06588e-05	GRAP2	1.56616	0.0035809	KRT79	-24.3566	1.2017e-15
MGARP	-1.66916	0.0228398	OVAR-DRB1	1.85515	0.0358634													LOC114114084	-1.33789	0.0250228	MAP2K7	1.10533	0.00508188	CC2D2B	-1.33956	0.0489155				PTP4A3	-1.21927	0.0118664	RANGAP1	1.33854	0.000943182	KRT4	-24.5602	2.68483e-16
NEK2	-2.94794	0.0033691	TNXB	1.61121	0.000808043													TSPO	-2.11417	0.00172605	VAV1	1.77254	0.00267622	ELOVL3	-5.85372	0.000562726				KLHL38	-1.16058	0.0291862	MEI1	1.83217	0.0303984	KRT3	-4.5246	0.0425255
ETFDH	-1.01549	0.0227255	LOC101123419	4.11344	1.21364e-05													CDPF1	-1.45242	0.0317347	LOC101108131	1.76718	9.24961e-07	CYP17	-1.81248	0.0379962				FBXO32	-1.91038	2.42414e-09	CCDC134	1.18686	0.0127042	LOC101111271	-23.3812	9.54329e-13
AACS	-2.74037	0.00776836	LOC105612707	4.38497	0.00679138													TRMU	-1.11607	0.0242364	SLC25A23	1.76141	3.87286e-13	CYP17A1	-2.00597	0.0185538				XKR4	-2.65934	0.0370339	SHISA8	2.634	0.0457721	KRT77	-23.9528	1.72801e-14
BRI3BP	-2.18667	0.000367964	CFB	2.80961	0.00255477													ALG12	-1.07176	0.00428298	RFX2	1.25006	0.00163246	LOC114110247	-4.40079	3.60098e-06				PLAG1	-1.3232	0.044636	TNFRSF13C	2.70916	3.2946e-05	LOC101109951	-24.1386	4.61804e-15
CDK2AP1	-1.92963	0.00927875	C2	4.45472	8.49425e-05													CRELD2	-1.64886	0.000718524	PLIN4	2.905	0.00203672	NDUFV2	-1.11077	0.0365874				ADHFE1	-1.40633	0.00296297	CENPM	1.44684	0.00498609	KRT74	-23.6361	1.21737e-13
ANAPC5	-1.04668	0.0162546	TRIM31	5.62461	0.00255477													SELENOO	-1.37812	0.0116406	C5H19orf71	1.60038	0.00529452	NME4	-1.48334	0.010098				LOC101103244	-2.43294	0.00430758	LOC101105651	1.96393	0.00293629	LOC101111178	-23.9606	1.59739e-14
COQ5	-1.13064	0.00783256	RNF182	5.97634	0.0493933													HDAC10	-1.22538	0.00981621	GNA15	1.53359	0.00189092	WFIKKN1	-2.52029	0.00366665				KL	-1.58731	0.0202449	LOC114113685	3.85513	6.35606e-07	LOC114113977	-24.338	6.87157e-16
ACADS	-1.78612	0.00305707	TMEM170B	3.91107	0.0240414													CHKB	-1.26307	0.00418553	SEPT8	1.04139	0.0322559	RPUSD1	-1.47287	0.0268125				STARD13	-1.14409	4.47762e-05	NFAM1	2.20384	0.000805418	LOC114113976	-23.5061	5.80116e-13
MVK	-1.74591	0.0490789	F13A1	2.18344	0.00431163													LOC101113583	-2.39858	0.000397802	CCNI2	3.70072	0.0378245	ECI1	-1.37321	0.0251074				LOC114116372	-1.36564	0.000386679	RRP7A	1.06499	0.00933881	LOC101112555	-24.2886	7.88059e-16
NIPSNAP1	-1.54345	0.0201427	LOC114110151	6.75086	0.00386524													TMBIM7P	-1.24086	0.0043714	LOC105611654	5.27315	0.00693185	GDE1	-1.7053	0.00331343				LOC105611154	-3.14374	0.00149047	TSPO	1.05667	0.0119791	LOC101112805	-23.8717	4.56911e-14
DRG1	-1.10875	0.0397995	ROBO3	7.13072	0.000850972													GNG11	-1.79961	0.000886901	LOC101104237	1.46354	0.045291	ACSM3	-2.03303	0.0105133				TRPS1	-1.28609	0.000537741	MPPED1	5.18026	0.016699	LOC100526780	-23.8026	3.77447e-14
RSPH14	-4.19419	0.00306757	LOC106990353	5.4142	0.0254077													SLC25A13	-1.3617	0.0446032	LOX	1.69224	2.25446e-06	ERI2	-3.88506	4.97233e-06				LOC114116429	-5.32816	2.51419e-27	PARVG	1.85702	0.00163554	KRT2.11	-23.7883	4.85863e-14
LOC114118891	-4.34081	0.0496017	MYRF	4.27707	0.00038716													SEM1	-1.7921	0.00655842	LOC105613357	1.24477	0.0109667	REXO5	-1.89677	0.0038979				SYBU	-1.22588	0.000470196	PRR5	2.37795	6.76487e-07	LOC101112469	-8.94409	0.00948445
SLC25A1	-2.06087	0.00905429	AHNAK	2.04292	0.00472928													SDHAF3	-1.92549	0.00820886	KLHL33	1.55743	0.00270889	PLK1	-2.36749	0.00275295				MATN2	-1.43195	0.00289767	ARHGAP8	5.503	0.0134017	KRT7	-8.83102	0.0134013
LOC114108859	-3.07305	0.0157235	LOC114110128	7.26523	0.00083969													ASNS	-1.06398	0.000150807	RNASE6	1.39629	0.0275551	ALDOA	-1.47449	0.0354577				TP53INP1	-1.10534	0.00293683	FBLN1	1.43128	1.93676e-14	SCN8A	-3.74918	0.0167162
MRPS11	-1.44882	0.0378009	TH	6.34071	9.81349e-08													LOC114114488	-5.04439	0.00925406	LOC101112822	2.74191	9.35875e-09	ABHD11	-3.47861	7.06473e-06				RUNX1T1	-1.71611	0.0264717	MIRLET7B	2.00647	0.0403446	SLC4A8	-5.32548	0.0228034
TMED3	-1.50745	0.033639	SYT8	6.17981	0.0031585													NDUFA4	-1.82442	0.00169741	ARHGEF40	1.81448	4.11062e-05	MLXIPL	-1.88401	0.0156849				VWA8	-1.06891	0.00699793	CDPF1	1.12413	0.0137516	LOC101117657	-1.45953	0.0328505
BCL2A1	-1.60003	0.0436874	PGGHG	1.78343	0.0244023													MALSU1	-1.49088	0.0154911	ZNF219	1.13314	0.00262416	LOC101115252	-1.2302	0.0179676				DGKH	-2.01732	0.00644519	CRELD2	1.23097	8.36817e-05	FAM186A	-8.2614	0.0207412
STARD5	-1.33175	0.0398375	LOC114110300	6.57938	0.0485413													LOC114108609	-1.92523	0.0381413	PLPPR3	1.57489	0.00974212	TMEM120A	-2.0199	0.0159924				LPAR6	-1.41756	0.000520586	MAPK12	1.17515	0.0267653	ASIC1	-7.56563	0.0235885
LOC114109019	-3.91676	0.00844767	NHLRC2	1.88067	0.0429955													LOC101110128	-1.64484	0.00239349	SBNO2	1.15394	0.00205586	LOC101117229	-3.968	7.01267e-05				FLT1	-1.01355	0.016699	DENND6B	1.05943	0.0224001	AQP5	-9.53253	0.00191145
COX5A	-1.79084	0.0262771	GFRA1	5.7528	0.00789207													PMPCB	-1.08947	0.00170595	ADAMTSL5	1.19947	0.0319597	LOC101122246	-4.33457	0.000151617				PCDH9	-1.34212	0.00134544	LOC114114475	2.0508	0.00842604	FAIM2	-4.64759	0.0161562
TGM5	-4.54198	0.0128293	GATA6	2.1139	0.0474087													LOC105614998	-2.07597	0.0482867	TGFBI	1.18316	0.00794391	FBXO24	-2.63634	0.0132089				DACH1	-1.78748	0.00295774	LOC106990241	4.31404	1.15584e-10	PRPH	-5.52354	0.0171597
NDUFB1	-2.46034	0.00855208	IMPA2	1.11672	0.0104211													DLD	-1.21597	0.00102185	KLHL3	1.66277	0.0246247	LOC105610151	-3.69699	4.23344e-05				EDNRB	-1.5525	9.39298e-05	COL1A2	1.3168	0.00291889	LOC105611708	-3.35223	0.000998945
DLK1	-3.89183	0.0234856	SETBP1	2.01042	0.0150397													LRRN3	-2.52035	0.039709	KDM3B	1.54531	0.0456406	ZCWPW1	-1.44159	0.0340401				SLITRK6	-2.67258	2.88094e-06	SEM1	1.08885	0.0332725	LOC114113995	-5.38977	0.0417277
LOC105606646	-2.84505	0.000913912	LOC100144429	5.13779	0.0377495													LOC105610411	-6.35949	5.6056e-09	DNAJC18	1.54212	0.000718524	ATP5MF	-2.13986	0.0327064				RAP2A	-1.39797	0.00057082	LOC101110128	1.03937	0.0274921	NELL2	-4.98337	0.040604
ANKRD9	-1.6656	0.0058271	TPSB2	6.26049	3.20668e-07													LOC114108766	-1.92251	0.00966746	CD14	2.78905	7.97552e-05	GRID2IP	-3.37055	0.0372739				EFNB2	-1.36676	0.000443297	SEMA3D	1.37896	0.000103503	LOC105608615	-6.06279	0.025043
MRPS24	-1.25784	0.00305525	PPL	1.60256	0.0121627													LOC101123289	-4.32963	1.64694e-05	FCHSD1	1.06158	0.00397826	RHOU	-1.62346	0.000239396				LOC114116679	-4.26288	0.0432412	LOC101102230	1.33549	0.0194768	MYRFL	-4.82882	0.0109022
LOC114109406	-2.50857	1.05506e-05	CIITA	1.37069	0.00739594													CRHR2	-2.10369	0.00654682	FGF1	1.27762	0.039727	ARV1	-1.16829	0.0246861				ABCA10	-1.06947	0.00363454	MET	1.34843	0.000929712	PPM1H	-1.27185	0.0353585
PDHB	-1.51869	0.00389486	CRYM	4.30627	0.0198638													CPVL	-2.10121	0.00371972	LOC114114894	3.78301	6.05116e-09	DNA2	-3.56457	0.00460889				KCNJ2	-1.21469	0.0228816	RP9	1.18367	0.0291862	LOC101114092	-1.80223	0.0340922
LOC106991782	-2.69599	0.0150127	CHP2	1.80311	0.00208326													TRIL	-1.15474	0.0132345	CSF1R	1.69146	5.80189e-06	PCBD1	-1.22752	0.0373546				TEX2	-1.03743	0.0156087	LOC114114527	1.4026	0.0325302	NDUFA4L2	-1.3121	0.0207171
LOC101110095	-1.57196	0.00542977	SPN	1.20671	0.0445078													LOC105606593	-1.54696	0.0118188	MYOZ3	5.1553	0.0053442	MAT1A	-4.23838	0.00174943				GJC1	-1.42708	0.000226132	NFE2L3	1.36106	0.00148803	MYO1A	-9.48088	0.00074817
PFKFB4	-2.47703	0.0167577	KCTD7	3.55912	0.0252072													LOC106990092	-2.97592	3.90836e-07	GPX3	2.29709	8.56055e-05	AGT	-2.42981	0.00559898				CD300LG	-1.34417	0.0003691	MPP6	1.31308	5.44467e-06	LOC105609280	-7.03021	0.0435073
LTF	-3.61947	2.35022e-06	CASTOR2	1.44606	0.0142424													TBRG4	-1.45559	0.00509754	SGCD	1.86164	0.0203843	ACSL1	-1.76224	0.0229775				MEOX1	-1.45072	0.0255372	MYO1G	1.358	0.00373763	LOC105614781	-2.36045	0.0454494
LOC101119765	-1.73789	0.046152	ELN	2.00194	0.00855208													PPIA	-1.30539	0.000934106	ITK	1.73003	0.0377635	LOC114110969	-1.99212	0.0137123				LOC101112584	-1.10539	0.0162065	AEBP1	1.33976	0.00010548	ANKS1B	-4.53649	0.0054503
ACAD9	-1.58945	0.0479374	HIP1	1.62261	0.0228398													OGDH	-1.91669	2.08192e-05	PWWP2A	1.33656	0.00152972	LOC114110979	-2.55961	0.00646337				LOC101112335	-1.12718	0.0156871	GLI3	1.03233	0.00165091	PAH	-23.777	4.69697e-14
KLHL31	-1.85785	0.0455656	CCL26	1.95745	0.00997372													LOC101118606	-1.4996	0.0016561	WWC1	2.07932	0.000275576	APOO	-1.33987	0.0381814				GJD3	-4.96685	0.045888	LOC105606662	2.91599	0.00158773	STAB2	-9.36664	0.0298734
SLC26A8	-2.86266	0.00772591	CCL24	3.34888	6.69766e-10													MRPL32	-1.26163	6.03311e-05	MCTP1	1.17733	0.00841128	PFKFB1	-1.61164	0.0103617				NR1D1	-1.25373	0.0292306	GPR37	2.02449	0.0325339	RFX4	-24.14	3.91905e-15
GLO1	-1.28874	0.000238651	COL26A1	7.59065	0.00185377													PSMA2	-1.24444	0.009429	CAST	1.44305	0.00309597	EBP	-2.3723	0.000170134				ERBB2	-1.02731	2.8244e-07	KCP	2.95338	1.33454e-06	BTBD11	-2.99649	2.70376e-05
KCNK16	-5.62073	0.0493474	SERPINE1	5.09145	0.00275294													NDUFA5	-2.14081	0.00046937	ERAP1	1.69632	0.00884822	LOC105605499	-2.41256	0.0470517				HOXB8	-1.66013	0.0240786	IRF5	2.17693	1.56035e-08	LOC114114028	-4.26653	0.00402544
TUBB	-1.10241	0.00233662	TMEM184A	5.40958	0.045254													ATP6V1F	-1.25726	0.0354082	MARCH1	1.31963	0.0433474	G6PD	-2.38364	0.000312107				FAM117A	-1.05923	0.00336212	SMKR1	1.77815	0.0129636	ISX	-23.6531	1.09052e-13
LOC101118999	-1.2886	0.0032823	CHST3	3.79854	0.0171725													KCP	-2.06251	0.00118579	SYNPO2	1.47329	0.0434081	IDH3G	-1.53738	0.00548904				TOB1	-1.00281	0.00532328	MEST	1.45047	0.00770145	CACNG2	-6.24098	0.0129049
LOC101109397	-1.52997	0.0321333	KBTBD11	1.43112	0.046234													MEST	-1.8155	0.0255198	ARHGEF38	2.0072	0.0410526	LOC114112251	-4.11713	0.00277318				RASD1	-1.19002	0.023564	WDR91	1.03929	0.0104172	C1QTNF6	-2.14013	0.0319859
LOC101110974	-2.02239	0.0139433	LOC114111046	3.07464	0.0368109													LOC114114553	-1.30897	0.0108958	LOC101111965	5.91381	3.95244e-05	LOC114112253	-3.34821	0.000554344				SHMT1	-1.22982	0.00111843	FAM180A	1.67429	0.00309576	LMNTD1	-2.43372	0.0362669
LOC101111915	-2.36728	0.0241469	MFHAS1	1.41899	0.0128293													NDUFB2	-1.77047	0.00296755	LOC105605730	1.40539	0.00342872	LOC114112489	-3.33111	0.000537002				SPECC1	-1.09651	0.0196095	DGKI	4.5074	1.35543e-09	LOC101115056	-2.64763	0.000995877
LOC101106042	-1.44346	0.0280085	THRB	2.82536	0.0062018													TPK1	-1.28947	0.00160677	MMRN1	1.40233	0.0257143	LOC114112490	-5.26557	7.04154e-06				TMEM220	-1.12489	0.0193769	LOC105613374	1.38036	0.00890347	GRIN2B	-6.5218	0.0127918
EEF1E1	-1.39716	0.0455656	MED14OS	5.21473	0.0412822													EZH2	-1.16801	0.0149914	PKD2	1.70455	0.00150442	LOC101114120	-1.9902	4.82536e-05				SLC25A35	-1.08411	0.0387992	TMEM139	3.00939	5.48042e-05	LOC114113666	-2.20098	0.0413514
LOC114110209	-2.47276	0.0232991	LOC105605487	2.19718	0.0159084													PDIA4	-1.04066	0.00105346	PACRGL	1.00572	0.0210713	LOC114112617	-1.99575	0.0140085				ATP1B2	-1.20623	0.0235591	ARHGEF5	4.01636	0.00279641	LOC106992000	-3.87847	0.0132491
LOC114110211	-2.67492	0.0430054	FOXO4	1.61282	0.0237127													SSPO	-1.65297	0.0464514	SOD3	2.18958	8.25593e-06	LOC114112646	-5.11895	7.04154e-06				BCL6B	-1.18985	0.00854828	EZH2	1.18667	0.0288258	LOC106990118	-4.42359	0.00130298
TMEM126A	-2.03026	0.00339856	LOC114111428	4.46556	0.0320894													ABCB8	-1.29749	0.00165376	LOC114115295	2.40178	0.0102426	LOC114112677	-5.193	7.04154e-06				RPA1	-1.58855	0.0355309	SSPO	1.47857	0.0436655	LOC114114060	-4.37026	0.0468629
LOC101120326	-2.34174	0.000629614	ATP7A	3.90747	0.0365964													ASIC3	-2.54994	0.0178678	RBPJ	1.8883	0.0048932	LOC114112704	-5.17541	1.11147e-05				DOC2B	-1.51819	4.06813e-06	LOC105615175	1.06693	0.0475889	PIANP	-10.016	0.00209425
THRSP	-2.64904	0.000684479	LOC114111673	5.53066	0.00636639													FASTK	-1.08897	0.0374877	KIAA1211	1.61703	0.00332548	LOC114112702	-3.35042	0.000622232				RFLNB	-1.22327	0.0116812	GIMAP1	1.60512	0.0227207	PLEKHG6	-1.73187	0.0104377
NRGN	-2.27315	0.03276	BCORL1	1.40502	0.026116													ASB10	-2.08889	0.0141686	LOC106990528	5.09676	3.53815e-06							LOC114108673	-1.34313	0.0396207	LOC101102142	1.44103	0.0286814	VWF	-1.96466	1.42915e-10
PUS3	-1.1276	0.0372692	LOC105605640	5.33445	0.0417184													INSIG1	-1.62002	0.00397456	LOC114115241	3.23391	0.0321196							ABHD15	-1.47822	0.0472373	TMEM176B	2.87913	1.19531e-05	ANO2	-5.05523	0.00638474
LOC106991840	-1.72232	0.049954	LOC114112158	7.67186	0.00224187													IBA57	-1.25974	0.00539616	LOC494440	3.49077	0.0349521							FAM222B	-1.02869	0.000158343	TMEM176A	4.6109	3.49695e-10	LOC105608607	-8.72729	0.046246
KCNK7	-2.25955	0.0364929	LOC114112211	5.36503	0.0463823													GUK1	-1.74564	0.00518651	CXCL9	1.88225	0.00157802							HEATR9	-5.53382	0.0118664	AOC1	2.48468	1.35764e-06	KCNA6	-3.45363	0.0154775
PC	-2.01094	0.000749718																MRPL55	-1.59293	0.0134435	CCNI	2.3624	0.0143645							CCL14	-1.14594	0.00686423	TMUB1	1.2332	0.00742995	AKAP3	-23.529	6.41899e-13
NDUFV1	-2.24978	0.0286835																LOC105615188	-1.77821	0.0349521	HPSE	2.67132	0.0406017							DHX40	-1.00436	0.0281073	GALNTL5	4.77555	2.97379e-06	FGF6	-23.9356	7.46679e-16
DHCR7	-1.81195	0.000540146																YJEFN3	-1.59781	0.0358714	WDFY3	1.2063	0.0221982							SCPEP1	-1.11867	0.000226996	VIPR2	3.03476	4.55503e-12	FGF23	-5.0562	0.02621
CDHR5	-4.91446	0.000424224																NDUFA13	-2.85881	0.000160742	BOD1L1	1.61023	0.0195943							BTG2	-2.20423	0.00147401	LTC4S	3.54482	8.60622e-10	PRMT8	-23.7813	9.29268e-14
RBP4	-1.52573	0.00421062																ARMC6	-1.07552	0.00423866	CPEB2	1.17515	0.0416436							MFSD4A	-1.87377	6.19654e-05	C5H1orf35	1.1786	0.028153	TEX52	-23.731	1.09052e-13
GOLGA7B	-2.06469	0.0302061																COPE	-1.2401	0.0287402	HTRA3	1.2955	0.0279132							KIF26B	-1.6235	8.00609e-06	WNT9A	2.22146	1.45731e-06	NRIP2	-4.65767	5.98731e-05
MRPL43	-1.61991	0.00909303																MPV17L2	-1.63416	0.0122753	ZFYVE28	3.91546	0.0116484							FMO1	-2.20219	0.00101955	GMIP	1.05055	0.00324793	B4GALNT3	-5.30663	0.0333235
NPM3	-1.38041	0.0484173																PGLS	-1.91783	0.00193368	APC	1.09291	0.0135924							TNFSF4	-2.29658	0.0460015	NR2C2AP	1.09488	0.0338595	WNT5B	-5.70906	0.0296376
ELOVL3	-5.11307	0.00333216																DDA1	-1.22362	0.00500781	TRIM36	1.38994	0.0241931							LOC106991487	-1.35449	0.00926327	HOMER3	1.29378	1.06363e-06	CACNA1C	-3.25576	0.0149447
ATP5MD	-2.20862	0.00861259																MRPL34	-1.32935	0.000355915	ANKRD31	2.29885	0.0294132							HES4	-1.63859	0.0104837	TMEM59L	1.24176	0.00468741	LOC105609492	-6.76561	0.0253785
LOC101116273	-1.29144	0.0286835																ABHD8	-1.23513	0.0285834	IQGAP2	1.20175	0.00413871							LOC101122372	-1.59084	0.0464611	CRLF1	2.75197	2.8755e-05	LOC101116389	-4.25823	0.0331798
GPAM	-1.7783	0.0321333																NDUFB7	-1.67947	0.0237111	LHFPL2	1.15642	0.00430538							RGS16	-1.1138	0.0023429	LRRC25	1.82102	0.00131071	SCUBE1	-4.53824	5.03212e-07
LOC114110247	-4.5633	3.2855e-05																TECR	-2.79076	2.35878e-08	ARSB	1.17469	0.0327615							COLGALT2	-1.55274	0.000492096	IFI30	2.23132	0.000433139	PARVB	-1.6312	0.0394555
FANK1	-2.37705	0.0115814																GADD45GIP1	-1.53497	0.0175058	UBAP1L	3.76433	0.0323809							FAM129A	-1.13732	0.00166744	FCHO1	1.75883	0.00647388	LOC114114091	-2.02602	0.000214991
LOC114110307	-1.219	0.0143637																GCDH	-1.77979	7.31274e-07	IGDCC4	1.73691	0.0185154							IVNS1ABP	-1.35874	0.0120328	PGLS	1.05548	0.0265464	SHISAL1	-3.69784	0.000347594
ECHS1	-1.31806	0.00430046																LOC105610484	-1.99382	0.00391858	SLC24A1	1.77677	0.000136628							LOC114108773	-1.08739	0.0284916	MVB12A	1.30039	0.00208072	ARHGAP8	-9.10135	0.00861414
NDUFV2	-1.42331	0.00360364																LOC101123116	-1.18296	0.0236937	SMAD3	1.93536	0.0297449							LOC114117256	-2.03556	0.0158307	BST-2B	1.6248	0.0059187	LOC105614928	-4.78968	0.0390062
LOC105604496	-2.2264	0.0227255																TMED1	-1.05192	0.0279101	PPP1R3E	1.01484	0.00723063							LOC114117543	-1.02278	0.0115033	BST-2A	2.92474	3.24535e-05	LOC101110050	-4.84957	0.0234922
ATP5F1A	-1.31625	0.0227255																ANGPTL8	-3.27966	0.0283026	MMP14	2.21365	0.000365107							ANKEF1	-1.66915	0.00043338	HSH2D	1.89997	0.0486057	MLC1	-23.9485	2.30188e-14
SEC11C	-1.48454	0.0128293																TMEM205	-1.48587	0.0191473	LOC101112961	4.67864	0.0211738							BTBD3	-1.09064	0.00449667	ADGRE3	3.76594	0.00830443	MOV10L1	-5.64432	0.0422722
POLR3K	-1.22878	0.0100474																ECSIT	-2.59696	5.62556e-06	MEIS2	1.10987	0.000473937							LOC114117545	-1.41545	0.0348242	MISP3	1.9778	0.00031579	LOC106990241	-5.50807	0.00101329
MRPL28	-1.98534	0.0358634																ELOF1	-1.17765	0.029125	RASGRP1	1.44757	0.0353758							LOC105610244	-4.76334	0.0215596	IL27RA	1.18117	0.000158616	CALCR	-8.13785	0.0326827
MCRIP2	-2.41252	0.0397995																PEX11G	-1.50023	0.0121047	THBS1	2.16592	0.0108419							FLRT3	-1.29391	0.00955122	LOC101119638	2.02546	0.0188333	DLX6	-8.04645	0.0402858
PGP	-1.66836	0.0115341																PET100	-1.87093	0.0363339	GPR176	1.42367	0.0119647							ECHDC3	-1.20917	7.65501e-05	LOC114114793	2.90572	3.2294e-06	THSD7A	-2.66598	0.00139912
ECI1	-1.67827	0.0104211																TRAPPC5	-1.1226	0.0280642	ZNF106	1.00275	0.0217039							NRP1	-1.28495	0.00135864	TRMT1	1.21973	0.000902372	AHR	-1.45448	0.0215918
EEF2KMT	-1.85522	0.0216435																TIMM44	-1.04534	0.027188	STARD9	1.45879	0.000622481							LOC114117495	-7.22314	2.97379e-06	TRIR	1.01365	0.008607	SP8	-23.645	1.58588e-13
MPV17L	-3.80226	0.00376846																CD320	-1.8067	0.00163276	LOC101118703	3.87052	0.0435796							NEBL	-1.27652	0.00417621	LOC101103644	4.86277	0.000827833	DNAH11	-6.70206	0.00134944
GDE1	-2.54055	1.43263e-07																NDUFA7	-2.59454	0.000179732	TLN2	1.07758	0.000408969							THNSL1	-1.04471	0.0344781	C5H19orf66	1.42126	0.0024221	RAPGEF5	-1.41057	0.035096
ACSM3	-2.50028	0.000326494																KANK3	-1.07581	0.0350632	VPS13C	1.12383	0.0317752							FZD8	-1.65357	1.29691e-07	LOC114114804	2.41526	0.0032196	IGF2BP3	-8.23858	0.00986377
ERI2	-3.96154	3.24866e-12																ZNF414	-1.09745	0.0147688	LOC105610560	4.64402	0.000273813							PTER	-1.17076	0.0182506	LOC114114826	2.29133	0.00156538	GRM3	-23.9575	1.2026e-14
LOC101102527	-1.76852	0.000427379																ALKBH7	-1.59262	0.0361612	FAM81A	2.03365	2.25446e-06							TMEM236	-3.35725	0.00313338	LOC101116228	1.85896	0.000719394	SEMA3A	-2.22671	0.042473
ALDOA	-1.78851	0.0223773																CLPP	-2.17385	0.000523254	LOC114115614	3.32478	0.049429							CD93	-1.72419	0.00216407	ICAM3	1.57876	0.000243745	PCLO	-9.50481	0.000630635
KIF22	-1.95609	0.0151893																ACER1	-3.88673	5.21895e-07	TMOD2	1.03011	0.0453669							GDI2	-1.19082	0.0455998	S1PR5	1.18091	0.0098429	SLC26A4	-9.14814	0.010848
ABHD11	-3.42806	4.64868e-06																NDUFA11	-2.19525	0.000408969	DMXL2	1.24038	0.0336226							LOC101107119	-2.00264	0.000157854	CCDC159	2.22246	0.00174652	LOC101106520	-5.21676	0.0451463
TMEM120A	-2.404	0.0032823																LONP1	-1.46716	0.000267743	SHC4	1.28499	0.0112803							LOC101107809	-4.39404	0.0149134	EPOR	2.90567	0.00305041	NRCAM	-7.06723	0.00326661
MDH2	-1.85974	2.87343e-05																MICOS13	-2.11839	0.00237825	FBN1	1.70536	0.0047276							C13H20orf194	-1.04741	0.0126026	CAMSAP3	1.8284	0.000395752	NPSR1	-24.0841	4.23353e-15
ZP3	-5.38857	0.0129204																MYDGF	-1.01885	0.0480754	DUOX2	2.96043	0.00261802							ABHD16B	-1.79038	0.0387826	RETN	4.27773	2.03311e-05	LOC114108766	-2.15086	0.000824504
LOC105610151	-2.50081	0.0230109																ANKRD24	-1.1845	0.0363874	SAMD4A	1.46779	0.000126325							SDCBP2	-1.32901	0.0328088	LOC101123627	2.87844	8.12564e-06	PDE1C	-1.80543	0.000720233
ZDHHC4	-1.07376	0.0286835																MRPL54	-1.82882	0.0195943	PELI2	1.17112	0.00714192							LOC114117609	-1.4212	0.0190152	LOC101102057	3.2023	2.43502e-15	ITPRID1	-23.7402	9.98194e-14
LOC101105383	-2.20828	0.00364279																GIPC3	-1.29903	0.00345506	LOC101123193	4.01382	0.0432206							CCM2L	-1.17744	0.000223535	PRR36	1.09665	0.01756	CPVL	-2.43066	0.00125389
DNA2	-3.81488	6.07579e-06																NCLN	-1.42856	6.26596e-05	DAAM1	1.46636	0.0372637							GDF5	-2.29536	0.00910194	LRRC8E	1.26845	0.0205279	TRIL	-2.25763	0.0088342
PCBD1	-1.67021	0.00249116																TLE6	-2.77041	0.0247281	RTN1	4.00229	0.00492403							DSN1	-1.13446	0.000377907	CTXN1	1.97909	0.00654602	HOXA13	-4.62119	0.0421152
PPIF	-1.38631	0.0379018																TIMM13	-1.23861	0.0128627	TMEM30B	2.71333	0.0191996							NNAT	-1.19676	0.000917639	PRAM1	1.61084	0.0284169	FSCN3	-23.5229	6.4416e-13
PRXL2A	-1.86143	0.00522622																SLC22A4	-2.0868	0.000169253	ZBTB25	1.70538	0.0481861							JPH2	-1.68115	0.0158307	VAV1	1.63194	0.00178404	PAX4	-24.3154	1.93547e-15
CENPU	-2.01525	0.0430695																ACSL6	-1.2785	0.00468057	PPP1R36	1.30295	0.000408969							HNF4A	-1.77522	0.000766896	LOC101108131	2.2654	1.18208e-07	KCP	-2.40097	0.0126954
ACSL1	-1.735	0.00455757																LOC106991051	-1.70872	0.0275119	RAB15	2.75714	0.000117828							SNAI1	-1.3299	0.041672	LOC101107096	3.7149	1.76476e-05	LOC114114613	-2.71059	0.00454276
LOC106991292	-1.46424	0.0355087																COMMD10	-1.08746	0.00247159	SLC8A3	3.51297	0.00879237							CEBPB	-1.25949	0.0331851	DENND1C	2.00044	5.76083e-05	LOC101117326	-24.1149	4.23353e-15
TCIM	-1.07601	0.024857																PRELID1	-1.35859	0.00140536	TTC9	1.18026	9.2773e-05							ATP9A	-1.11552	0.00510482	CRB3	2.87055	0.0361763	LOC114114546	-6.98539	0.035584
OXSM	-1.26446	0.0252072																LMAN2	-1.01029	0.0264885	PNMA1	1.4937	0.000627085							SALL4	-3.86336	8.1704e-12	ALKBH7	1.04721	0.036984	LOC114114545	-5.78143	7.29801e-06
ACOT9	-1.83521	0.000403656																NHP2	-1.934	0.00223676	SYNDIG1L	3.01184	0.0446724							ST3GAL2	-1.28209	0.00153368	ACSBG2	4.37584	0.000292099	KLF14	-23.8617	2.65955e-14
APOO	-2.1287	0.000339145																LOC101106166	-2.76151	0.00215064	IRF2BPL	1.5626	0.0104585							LOC105609376	-1.75989	0.00846492	LOC105609854	1.02163	0.00280234	PODXL	-1.06221	0.0155407
LOC114111775	-1.5927	0.0408089																CDC34	-1.4391	0.0382622	STON2	2.64222	0.0145805							ADAMTS18	-2.15755	0.0113851	PRR22	1.56644	0.00378234	LRGUK	-5.9508	0.00403457
EBP	-1.65417	0.0284557																BSG	-2.87654	3.71588e-07	LOC114115735	4.32704	0.0450891							SDR42E1	-2.31217	8.60647e-05	SHD	1.79756	0.0371199	LOC101107957	-4.31351	0.0334451
LOC101116886	-2.05503	0.0115115																POLR2E	-1.24817	0.0159571	LOC114115898	4.07909	0.000919167							CDH15	-1.78253	0.00147559	MATK	2.85149	2.21282e-05	DGKI	-4.76524	0.0416098
FUNDC2	-1.16054	0.0118529																GPX4	-2.1239	0.00154716	NRDE2	1.1622	0.0240415							ORC6	-1.05357	0.0216925	TJP3	2.10176	0.000618936	KIAA1549	-3.35236	0.0419465
MOSPD1	-1.49669	0.0317711																CBARP	-2.18721	0.0174474	CD109	1.2322	0.000835223							SIAH1	-1.01748	1.30344e-06	DOHH	1.09419	0.00351591	KLRG2	-5.14917	0.0345528
CAPN6	-4.04436	0.0132063																ATP5F1D	-1.7857	0.00145276	COL12A1	1.30587	0.0304656							ZNF423	-1.4152	0.00654939	GNA15	1.36097	0.000144681	LOC114114555	-6.83223	0.00978348
NRK	-3.74345	0.00306757																C5H19orf24	-1.39869	0.0230502	RSPO3	2.73741	0.00119013							SLC6A2	-1.80634	0.0159602	THOP1	1.0129	0.00214244	TMEM178B	-6.44412	0.0341008
LOC114112074	-2.27227	0.0454409																NDUFS7	-1.78523	0.000391502	RNF217	1.47653	0.00524368							LOC101116336	-1.18415	0.0117105	LSM7	1.07009	0.0308105	MGAM	-7.75547	0.000986132
LOC114112251	-3.67955	0.0228398																GAMT	-1.47702	0.0143469	LOC114116061	5.71899	0.0286807							CDH5	-1.32265	0.00370911	PLEKHJ1	1.03981	0.00933336	LOC101113672	-9.539	0.000112101
LOC114112253	-3.04252	9.28791e-05																LOC101119721	-2.42635	0.000718524	MAN1A1	2.30392	0.00151109							HAS3	-1.60625	0.00518567	PDLIM4	1.04665	0.00619924	LOC114114444	-9.1248	0.0360805
LOC114112489	-3.0395	8.35792e-05																ABHD17A	-1.2487	0.0206293	LOC114116185	5.73185	0.0024332							CEBPA	-1.48718	0.0117119	HK3	2.7203	7.63062e-05	LOC101111795	-23.6628	1.14222e-13
LOC114112490	-4.93147	0.000212342																GDF9	-1.07635	0.0305963	TSPYL1	1.28392	0.026114							KIAA0355	-1.03604	0.00391123	MXD3	1.28491	0.0488111	LOC101112049	-8.5594	0.0176628
LOC114112646	-4.88768	5.23923e-05																LOC101121420	-2.25077	0.000934106	CCN2	2.59082	0.00492403							ZNF461	-1.04985	0.00687635	RGS14	1.43447	0.00275806	LOC101112559	-6.75183	0.01669
LOC114112677	-4.89242	8.49425e-05																PCBD2	-1.19754	0.0425445	EYA4	2.09662	0.0137989							LOC105608827	-3.16851	0.0284299	PRR7	2.32858	0.00228792	EPHB6	-2.31563	0.00277074
LOC114112704	-4.87728	8.90318e-05																HSPA9	-1.04322	0.000669637	AHI1	1.35731	0.0293713							LOC114117990	-2.37024	0.0114868	DOK3	2.97275	2.5748e-05	TRPV6	-4.06946	0.0317554
LOC114112702	-3.05671	0.000102502																SIL1	-1.67847	0.00605305	STX11	1.41948	0.0215245							LOC105614373	-2.24185	0.00155488	NHP2	1.21191	0.00531341	FAM131B	-3.18847	0.00664695
																		CXXC5	-1.05081	0.0111455	CCDC170	2.99166	0.0304496							LOC114117997	-1.31692	0.019933	NLRP3	1.25677	0.0370576	TCAF2	-2.63673	0.0051514
																		PFDN1	-1.57368	0.00280549	TULP4	1.43386	0.0197479							PVR	-1.011	0.0158894	LOC101116991	4.47583	3.42079e-05	CNTNAP2	-4.69519	0.0413754
																		NDUFA2	-2.16368	0.000848299	FNDC1	2.18143	0.0024037							FOSB	-1.77024	0.00680934	LOC101114959	1.40793	0.00575011	LOC105601949	-24.3641	1.2017e-15
																		PCDH12	-1.28488	0.0298196	THBS2	2.75985	5.03418e-06							GIPR	-1.25264	0.00287692	LOC101112822	1.3542	0.00572512	LOC114114629	-23.6794	8.17158e-14
																		IL17B	-3.02728	0.00243988	LOC105613390	1.10496	0.00528087							LOC114118021	-2.25097	0.0320585	SALL2	1.76732	0.00632215	LOC114114472	-25.2983	1.12869e-14
																		CCDC69	-1.47618	0.000918139	LOC105605855	5.97424	0.00119013							LOC114118020	-6.24016	0.000136552	PLPP2	1.49193	0.00474221	MRNIP	-1.65479	0.0120555
																		SPARC	-1.22513	0.00625185	NDRG1	1.07395	0.0125654							LOC114117920	-5.04327	0.0394456	HCN2	1.0045	0.0151314	OBSCN	-4.79944	0.00251289
																		ATOX1	-1.57985	0.0237964	TRIB1	1.07353	0.0426428							LOC105605777	-2.34458	0.041901	FSTL3	1.02501	0.00216407	NCAN	-24.2219	4.23353e-15
																		LOC114114906	-1.35979	0.0020987	FAM91A1	1.26351	0.0287795							LOC106990745	-2.37354	0.0460083	CNN2	2.26027	2.63834e-08	ISYNA1	-1.46187	0.00984045
																		LOC105606740	-2.44618	0.00213352	FBXO32	1.92666	8.56055e-05							LOC101112843	-1.63106	0.0119791	ARHGAP45	1.25377	0.00224823	MAST3	-1.46518	0.0036829
																		LOC105606735	-3.01899	0.0102008	LOC101109545	2.32114	0.00155859							LOC101105894	-3.75882	0.00629934	C5H19orf24	1.24876	0.0123755	JAK3	-1.70542	0.0269739
																		LOC114114909	-1.91205	0.00545042	ZHX2	1.39468	0.00042264							LOC114118073	-1.18393	0.00519255	SPOCK1	1.90723	0.01711	UNC13A	-8.56819	0.0281949
																		LOC105607625	-1.03367	0.0365293	HAS2	2.03259	0.0347824							LOC114118103	-1.44317	0.0174325	LOC105615264	2.44449	0.00658339	SLC27A1	-1.3353	0.0493907
																		TMA16	-1.07731	0.044868	PCMTD1	1.33498	0.00171525							JRKL	-1.19846	0.000748581	CXXC5	1.10498	0.000590691	USHBP1	-1.87598	0.0244086
																		LOC101107098	-1.6432	0.0407632	ZAR1L	2.69341	9.75695e-06							MAML2	-1.15729	0.00128743	NRG2	2.32285	0.0106769	NWD1	-6.55504	0.011291
																		CCNA2	-1.0747	0.0498185	SULF1	1.49163	0.00476668							LOC114118379	-5.48159	0.000330089	SH3RF2	2.16315	0.00510199	LOC105610487	-4.01897	0.0088342
																		ENPEP	-2.10019	0.000565344	LOC105607367	3.45837	0.00508188							SESN3	-1.09723	0.000301721	CSF1R	1.84572	7.88433e-06	LOC101103644	-9.32978	0.0298282
																		ELOVL6	-3.18393	6.44865e-10	KCNB2	1.65772	0.0269486							ELMOD1	-2.6777	9.18344e-06	TIMD4	1.86255	2.31944e-05	LOC114114799	-22.478	9.09419e-12
																		BDH2	-1.12931	0.00904118	PI15	4.51637	0.0021999							ATM	-1.37541	0.0174992	HAVCR1	6.05728	0.000389289	RGL3	-2.32317	0.0440004
																		LOC114115278	-2.1198	4.191e-06	CCN3	1.73746	0.00525863							LOC114118385	-1.38376	0.0150439	C1QTNF2	1.10426	0.0198122	FBN3	-8.24535	0.0165852
																		LOC114115289	-1.15246	3.92995e-05	ZNF704	1.34404	0.011607							ARHGAP20	-1.19824	0.00108639	LOC105611082	1.17072	0.0479925	CD70	-6.06027	0.0336075
																		LOC101105132	-1.25302	0.00172191	CCN3_1	3.99042	1.2525e-05							TMEM136	-1.05941	0.0123983	WWC1	3.46951	7.56806e-14	ACER1	-4.82369	0.0377713
																		SHISA3	-1.8959	0.00866992	PKHD1L1	2.97076	8.48481e-05							SBF2	-1.28116	0.0131038	VCAN	1.30273	0.0326508	ACSBG2	-4.87704	0.0367864
																		LOC105615501	-2.84186	0.000598322	LRP12	1.61333	0.00412934							TPP1	-1.04829	0.0265381	LOC114114912	1.4128	0.0494358	LOC114114839	-6.14558	0.0349225
																		LOC105611516	-1.61154	0.00784793	GEM	1.61463	0.000400289							HBB	-3.75517	0.000713862	MARCH1	1.51442	0.013734	FSD1	-5.30522	0.0323117
																		LOC114115318	-3.64755	0.0112663	RBM12B	1.18991	0.0231255							LOC101123662	-5.47193	0.00333344	GAR1	1.27528	0.00816044	ANKRD24	-1.77913	0.0481697
																		LOC101120496	-1.53155	0.00973268	PCDH20	1.84608	0.035248							LOC114118428	-6.1835	2.19918e-10	CFI	3.75946	1.687e-12	CREB3L3	-3.81643	0.00143316
																		LOC101120084	-2.01343	0.00509754	ELF1	1.38047	0.0244733							LOC114118505	-1.3037	0.00133379	MCUB	1.86695	0.00277299	GIPC3	-2.11108	0.00028493
																		LOC101120331	-3.19798	0.00415204	DGKH	2.09065	0.0295908							PLEKHB1	-2.25581	2.87221e-05	LOC114115272	1.71546	0.0123856	CELF5	-24.6237	2.65617e-16
																		LOC114115332	-1.24106	0.0247406	AKAP11	1.08388	0.0434165							LGR4	-1.14781	0.0046513	CENPE	3.24241	0.00336212	TLE6	-3.78483	0.0356361
																		MRPL1	-1.28234	0.0102651	LACC1	2.00908	0.0226429							CAT	-1.46467	4.61809e-05	SLC9B2	1.67975	0.000693581	MEIKIN	-8.92372	0.0164199
																		GPAT3	-1.07022	0.00330955	CAB39L	1.1482	0.039291							LDLRAD3	-1.14998	0.0118143	LOC114115283	1.3974	0.0355417	SLC12A2	-1.50017	0.00357824
																		WFS1	-1.79259	0.0167145	LOC101110521	2.18302	0.0253379							PRR5L	-1.54853	1.87702e-06	TSPAN5	1.86735	2.70566e-06	MEGF10	-4.82674	4.77905e-05
																		CRMP1	-4.59934	0.0220407	MEDAG	1.43367	0.00934838							TSPAN18	-1.17726	0.0246557	UNC5C	3.61534	2.48266e-06	LOC114114999	-4.93903	0.0140941
																		LOC114115424	-2.48455	0.0028078	PCDH9	2.10522	0.01277							CHST1	-1.37525	6.17664e-05	LOC101105132	1.01815	0.0259695	PRR16	-1.92127	0.0277705
																		GRPEL1	-1.2729	0.00612895	KCTD12	1.19332	1.04573e-05							LOC101111486	-2.57768	0.022306	TMEM156	1.71819	0.0138045	LOC106991051	-2.13009	0.00767617
																		LOC114115354	-5.23781	0.000643589	LOC106991388	5.92398	0.00317525							MS4A13	-4.56547	0.0144382	CORIN	1.55228	0.025991	SEMA6A	-1.06459	0.0103765
																		LETM1	-1.19238	0.00278107	LOC101106534	2.42865	0.0226492							NEURL1B	-1.52104	0.00101708	LOC101111633	1.13891	0.00508117	GPRIN1	-4.38846	0.0276532
																		ATP5ME	-2.22239	0.0055043	LOC101108321	2.06732	0.00678312							LOC105602476	-1.225	0.0385602	LOC101119989	4.34609	0.000863817	FGFR4	-25.2014	1.40178e-14
																		SRP19	-1.11289	0.0268665	CLDN10	2.11981	0.0196094							MCCC2	-1.10962	0.0254261	JCHAIN	2.41618	0.00113215	SLC34A1	-24.6674	1.57982e-16
																		ARL14EPL	-1.6782	0.0201186	DZIP1	1.27714	0.0168075							LOC101122306	-1.31969	0.000780093	ADAMTS3	3.84007	8.56776e-06	F12	-8.40476	0.00994992
																		SENP8	-1.03246	0.00476668	LOC114116678	2.01292	0.0299481							RGS7BP	-2.43156	0.000252653	LOC114115330	5.29934	0.00452893	BTNL9	-1.01657	0.044035
																		EMC9	-1.75304	0.00126573	AXIN2	2.29279	0.0388401							RNF180	-2.95165	0.0145172	CXCL6	1.81687	0.00759761	LOC101106166	-3.20461	6.18765e-06
																		EFS	-1.16488	0.0193049	LOC101115808	1.84738	2.72146e-05							LRRC70	-1.16026	0.00298385	LOC101104401	1.98252	0.0287838	LYPD8	-7.87396	0.0486631
																		DAD1	-1.17492	0.00128598	CD300A	2.79767	0.0132756							PDE4D	-1.46942	0.000874942	CXCL9	1.00646	0.0374018	MISP	-6.92025	0.0211177
																		NUTM1	-2.32126	0.00894323	CD300E	2.41077	0.0110562							PLK2	-1.08465	0.0127739	SHROOM3	1.37684	0.0072787	ABCA7	-2.09286	0.0329177
																		NOP10	-1.55755	7.69236e-05	CD300LF	2.72492	0.00260671							ARL15	-1.02554	0.00124942	CXCL13	8.78234	1.25736e-05	SOWAHA	-6.2595	0.010386
																		LOC114115590	-1.91283	0.00527953	ITGB4	1.3668	0.0021232							ITGA2	-1.71711	0.0064066	LOC105609538	1.52803	0.0175776	FSTL4	-4.0797	0.0136052
																		IVD	-1.30384	0.000614596	LOC114116821	3.86407	0.0228731							LOC114118741	-3.31375	0.00903792	PLAC8	3.54949	4.02819e-08	SMIM32	-3.77534	0.0044649
																		GCHFR	-1.25209	0.0259852	TIMP2	1.91991	0.0222977							OXCT1	-1.17816	0.0003051	NSG1	2.23791	0.000595416	TRPC7	-8.68897	0.0186366
																		NDUFAF1	-1.46856	0.000191085	MAFG	1.28543	0.00241444							EGFLAM	-1.09572	0.00570906	LOC101117587	3.59843	2.55097e-09	PSD2	-5.0411	0.00830883
																		LOC114115596	-1.54282	0.00652162	LRRC45	1.08688	0.0361749							LOC101111394	-1.75055	0.0192787	TRMT44	1.36116	0.0154044	PCDH1	-1.75638	0.00498352
																		L2HGDH	-2.06815	0.000257342	BPTF	1.1189	0.0426428							NPR3	-1.47811	0.00269391	CPZ	2.24733	0.000136572	PCDH12	-1.79117	0.00869818
																		RTRAF	-1.11122	0.0106355	DDX42	1.12649	0.00688995							MTMR12	-1.02853	0.00313338	SH3BP2	1.12875	0.014566	LOC114114892	-5.72235	0.0191731
																		LOC114115604	-3.22013	1.26749e-08	ITGB3	1.82273	0.0328765							PDZD2	-1.39567	0.00467328	TNIP2	1.18549	0.00330739	MARCOL	-8.87035	0.00898066
																		DAPK2	-1.11442	0.0275508	FMNL1	1.18515	0.0126148							LOC114118746	-1.30256	0.00830943	TACC3	1.10212	0.0347863	ARSI	-2.88533	0.0114423
																		RPS27L	-1.66251	0.0042874	LOC114117023	5.15051	0.0319616							MYO10	-1.25595	0.000438288	LOC105601929	2.6941	0.000263345	FAT2	-7.67781	0.000302349
																		LACTB	-1.20659	0.000523254	MEOX1	1.40351	0.00995385							ANKH	-1.28567	0.00489936	LOC114115365	2.4291	0.0182817	GLRA1	-7.81358	0.0419994
																		CCNB2	-1.31897	0.043601	LOC105616380	1.17417	0.0364998							TIGD4	-2.70703	0.0166426	SPON2	1.5143	0.00388159	FNDC9	-23.8344	3.19731e-14
																		TIMM9	-1.35415	0.00175791	RND2	1.42465	0.00589274							NR3C2	-1.48058	4.26858e-05	LOC105613214	2.52919	0.0373502	CCNJL	-3.11548	9.73081e-07
																		LOC443015	-1.53573	2.90449e-05	VAT1	1.77057	6.14152e-07							EDNRA	-1.42325	0.00729379	SRP19	1.09708	0.00764421	RASGRF2	-1.55767	0.000320077
																		TMEM229B	-2.74078	0.000550436	LOC101112584	1.40629	0.00186529							ZNF827	-1.04473	0.0042639	IQGAP2	1.2466	0.0072787	LOC114114964	-23.393	9.34129e-13
																		PLEKHH1	-3.04025	0.0075183	LOC101112335	1.02509	0.0141686							IL15	-1.13173	0.0301204	CALML4	1.28468	0.0354987	LOC114114912	-1.96829	0.0371203
																		LOC101121607	-1.70763	0.00387543	AOC2	1.11344	0.0262528							PABPC4L	-1.1616	1.44186e-05	THSD4	2.24883	3.28626e-07	GPR150	-24.0359	5.77413e-15
																		NDUFA1	-1.4248	0.0247406	STAT3	1.37039	0.0160884							PPP2R5A	-1.05445	0.00295774	GRAMD2A	2.46443	1.007e-05	LOC114115030	-9.29524	0.00469392
																		LOC101104407	-1.31057	0.0392497	LOC101117431	2.94653	0.0400334							DTL	-1.47899	0.000764334	LOC114115572	1.88157	0.00442435	LOC101107098	-2.25344	0.0249771
																		LOC101118736	-1.01047	0.0417738	TNS4	3.53427	0.000174087							RAPGEF2	-1.17625	0.00855177	NOP9	1.3089	0.00057082	LOC114115257	-9.67004	0.000474639
																		COQ6	-1.61171	1.03233e-07	IGFBP4	1.92915	0.00862197							GASK1B_1	-1.41156	0.00107224	TGM1	2.98086	2.5749e-06	LOC114115395	-9.39078	0.00285526
																		LOC101102549	-2.64096	0.000243924	GSDMA	2.19743	0.0294164							GUCY1B1	-1.10541	0.0108572	JPH4	2.27084	0.0168084	LOC114115396	-23.6499	1.42922e-13
																		GSTZ1	-1.30404	0.00260671	LOC105610161	1.60404	0.0159571							GUCY1A1	-1.36264	0.026212	SLC7A8	5.33506	9.62223e-17	LOC114115259	-9.26511	0.00118739
																		SLIRP	-1.21297	0.0462187	GSDMB	1.24648	0.0128569							LOC101115905	-1.00507	0.024621	CEBPE	6.05708	0.000300488	UGT8	-7.62441	0.0474944
																		LOC114115652	-2.61093	8.1737e-07	ZPBP2	1.95832	0.00609661							CCDC92	-1.09376	0.0123983	CDH24	1.75953	8.88914e-08	CXXC4	-8.3831	0.0290486
																		EFCAB11	-1.59202	0.00866319	IKZF3	1.2425	0.0440844							CCDC62	-1.07752	0.00146407	SCG5	4.06452	0.000695091	UNC5C	-6.58279	0.0360805
																		LOC101110066	-2.19569	0.000272747	LASP1	1.23943	9.2773e-05							HCAR1	-1.98436	5.93129e-07	PAK6	3.27714	6.16443e-05	ATOH1	-24.0119	7.33282e-15
																		BCKDHB	-2.03157	0.000509457	MLLT6	1.32105	5.18219e-05							HCAR2	-1.68484	1.30483e-06	PLCB2	1.2858	0.0111111	GPRIN3	-7.29198	0.0286715
																		TRMT11	-1.18102	0.00254906	NFE2L1	1.15781	0.000509523							LOC114108821	-4.52263	0.0376112	GCHFR	1.28095	0.000179839	LOC114115227	-23.38	9.54329e-13
																		LOC101123128	-2.41933	0.00140536	FAM117A	1.08519	0.0112678							TBX5	-2.33696	0.016355	DNAJC17	1.21409	0.00396847	FAM184B	-2.39752	0.0287758
																		LOC114116060	-1.73458	0.00509754	PPP1R9B	1.19426	0.000297141							LOC101110181	-1.53279	0.0348913	LOC105615690	1.83986	0.00564205	SLC34A2	-23.6135	3.9486e-13
																		LOC105615848	-2.33438	0.00216007	WFIKKN2	2.17028	0.000643589							LOC114118858	-1.91433	0.00147401	PCLAF	2.54466	0.0285238	NWD2	-7.80079	0.0138522
																		LOC101111233	-1.11567	0.00218458	DRC3	2.86837	0.00507826							FAM222A	-2.49	0.0209071	LIPC	2.43356	0.000623796	LOC114115304	-3.31432	0.00596796
																		RTN4IP1	-2.53506	6.05116e-09	MYO15A	2.17516	0.00747599							OSBP2	-1.32916	0.0159602	CGNL1	2.78412	6.1538e-14	BEND4	-25.7581	4.23353e-15
																		LOC101107359	-1.41693	0.0220496	PMP22	1.06385	0.0112342							LOC114118871	-4.1921	0.0043359	TEX9	1.45616	0.0131886	KCTD8	-4.76723	0.00097599
																		TSTD3	-2.05657	0.000197741	MYOCD	3.44554	0.00500062							P2RX6	-1.65202	0.0362963	MYO5C	2.65297	9.73474e-06	GABRB1	-6.78237	0.0113796
																		COQ3	-1.0016	0.00549921	GAS7	1.81527	2.08986e-05							GABRB3	-1.54366	0.0389546	HDC	3.51286	0.0149134	SLC10A4	-4.3491	0.0328437
																		NDUFAF4	-1.29315	0.00042264	CFAP52	4.56432	0.0145805							PLIN1	-1.98477	0.0070743	C7H15orf48	3.45131	6.18842e-09	NMU	-6.38354	0.0413514
																		AIG1	-1.41427	0.000110652	NTN1	2.18806	0.0192873							FSD2	-1.27514	0.00016051	SHF	3.12611	1.43579e-07	LOC114115414	-23.3816	9.54329e-13
																		SF3B5	-1.66249	0.0151521	PIK3R5	1.0243	0.00118579							HYKK	-1.19083	0.00627283	DUOXA2	1.72801	0.0122367	ADGRL3	-1.94999	0.0493764
																		RMND1	-1.03332	0.0164611	MYH10	1.26247	0.00313572							TMEM266	-1.20063	0.046344	LGALS3	1.00772	0.00310229	LOC114115416	-8.38627	0.0304188
																		TFB1M	-1.40142	0.0204887	TMEM107	1.81698	0.00328635							AKAP6	-2.50043	0.00346361	LOC114115627	1.01206	0.00668179	LOC105615578	-9.34869	0.031623
																		LOC114116237	-1.55864	0.0452285	KDM6B	1.12362	0.040455							LCMT2	-1.21975	0.0360636	LOC114115629	1.71336	0.00205472	EREG	-6.62989	0.048541
																		SLC22A3	-2.15468	1.11924e-11	SOX15	1.24753	0.0216708							PPIP5K1	-1.08976	0.0065395	WDR89	1.05618	0.0492517	SHROOM3	-3.22811	0.0266651
																		MPC1	-1.41871	0.000333142	ZBTB4	1.60547	1.78548e-07							LOC114108618	-1.64262	0.00295774	RAB15	2.79609	1.10556e-05	SOWAHB	-4.335	0.00107919
																		LRRC24	-1.70106	0.00140536	DLG4	1.37802	0.0014065							SERPINA5	-2.81081	0.0147135	PGF	1.26573	0.00140247	LOC101107282	-5.3066	0.0245996
																		DGAT1	-1.11632	0.00187902	ALOX15	2.75312	0.0127533							GSC	-1.21432	0.000729217	TGFB3	1.3346	4.43559e-05	FGF5	-24.1971	2.16165e-15
																		LOC101110150	-1.39071	0.0150407	SCIMP	2.33255	0.0270893							LOC105603234	-1.38958	0.00360042	IFT43	1.04061	0.0151134	PRKG2	-6.61521	0.000954676
																		LOC101113599	-2.16454	3.70775e-06	RAP1GAP2	2.04468	0.0258994							EML1	-1.05707	0.00195759	TMEM63C	2.71835	0.00388828	HPSE	-3.86779	0.0456346
																		EXOSC4	-1.80604	0.00941037	HIC1	1.35879	0.0378526							DLK1	-1.65612	0.0158363	FLRT2	1.1994	6.88052e-06	ARHGAP24	-1.18018	0.0300002
																		TSTA3	-1.11673	0.0422879	MIR22	3.65997	0.00504099							STAC	-1.00508	0.0196095	KCNK13	1.30089	0.0335105	LOC101112483	-25.0412	1.92955e-14
																		EEF1D	-1.5683	0.0193337	TLCD2	1.58585	0.00581849							CX3CR1	-1.51253	0.031632	CD109	1.92045	2.97379e-06	JAKMIP1	-4.39048	0.0194622
																		GPIHBP1	-1.77008	0.0417663	EFCAB5	2.85883	0.000169622							TRAK1	-1.20614	0.00361554	HTR1B	3.69115	1.39468e-10	C6H4orf50	-8.66082	0.045883
																		LY6D	-6.04755	5.27929e-09	LOC443162	5.50842	0.00792826							VHL	-1.03928	0.000117139	TTK	2.34492	0.0322574	STK32B	-23.949	1.98602e-14
																		LOC101119226	-1.90025	0.000389745	LOC101117683	1.33591	0.0363874							SSUH2	-1.38625	0.0424336	TPBG	1.10675	0.0113456	OTOP1	-8.7951	0.0188772
																		LOC105608705	-1.87672	0.00126858	WSB1	1.08646	0.0027174							SETMAR	-1.25059	0.000624028	TPD52L1	4.63153	0.000252653	C6H4orf48	-2.7609	0.0210005
																		NDUFB9	-1.98016	0.00181023	RAB11FIP4	3.17392	0.00692783							CHL1	-1.25721	0.00592393	SMPDL3A	1.39185	0.00481316	NREP	-1.58678	0.0431577
																		CEBPD	-1.08251	0.039687	CDK5R1	1.92182	0.00547228							LOC105603461	-4.4635	0.000180441	FABP7	2.95434	0.0264235	ANKDD1B	-8.73575	0.0199915
																		SPIDR	-1.19705	0.00436227	LOC101120093	1.43987	0.041276							LRIG1	-1.09354	6.4547e-05	PKIB	1.19636	0.0338466	SERINC5	-1.11008	3.17667e-05
																		CHCHD7	-1.2708	0.0441677	GAS2L2	1.24932	0.0266794							IL17RD	-1.06715	0.00167634	LOC101111266	4.78208	0.0014235	RASL12	-1.82221	0.01859
																		GGH	-1.54833	9.63519e-05	LOC101102402	1.51497	0.00126858							DNAH1	-1.83163	0.0164819	LOC101113476	6.95891	1.11651e-05	MEGF11	-7.10145	0.000479379
																		LACTB2	-1.10526	0.0199696	PPFIA4	1.61104	0.00694132							GLYCTK	-1.75796	0.000751408	SMPD2	1.34277	0.00339536	THAP10	-7.73093	0.0211177
																		ELOC	-1.03114	0.0211738	BTG2	1.41313	0.0211723							LOC105603536	-1.11287	0.0407811	SMIM8	1.06829	0.0419437	THSD4	-3.17624	0.0494178
																		LOC101111747	-1.61352	0.0381691	ATP2B4	2.06395	0.000336295							C19H3orf18	-1.47909	7.54565e-07	NT5E	1.62912	0.0098429	CELF6	-8.16231	0.00789304
																		MRPS28	-1.32484	0.00434441	LOC114117316	1.86033	0.00630151							PRKAR2A	-1.16134	0.000762178	VNN2	1.20169	0.0276798	CARMIL3	-3.98193	0.0221449
																		FABP5	-1.35455	0.00091553	PIK3C2B	2.2083	0.0207578							BMP5	-2.24994	0.000147682	LOC114116239	1.44254	0.0268242	LOC114115800	-8.00645	0.0445943
																		LOC101113339	-2.39874	0.000228291	SLC45A3	3.46531	0.00413717							KLHL31	-1.68371	2.13105e-07	MYB	4.544	0.00442435	LOC114115803	-7.91846	0.0492558
																		LOC114116429	-6.01841	9.24961e-07	IL10	2.37469	0.0412509							GLP1R	-4.09049	0.00079494	PERP	3.38838	7.57194e-05	LOC114115583	-8.07738	0.00456249
																		SYBU	-1.01549	0.044868	PFKFB2	1.71984	0.000787855							LOC105603715	-4.30704	0.01756	LTV1	1.10495	0.0292728	LOC101123383	-7.77621	0.0486209
																		EMC2	-1.13463	0.00608186	LOC101114456	2.39562	0.00026063							TMEM151B	-5.48377	0.0154656	SF3B5	1.10815	0.049515	RYR3	-7.02516	1.36313e-05
																		LOC105609918	-2.04436	0.00156096	LOC101120001	4.16197	6.64269e-07							SPATS1	-2.1448	0.000209401	RAB32	1.13768	0.0132732	ANKRD63	-2.50238	0.00234091
																		RIDA	-1.23685	0.0160803	CD55	1.29859	0.0217039							RCAN2	-1.18542	0.0212057	LOC101121838	3.91949	0.00224348	ZFYVE19	-1.03822	0.0435073
																		LOC101108663	-1.95939	5.3188e-05	CR2	5.16157	2.32276e-12							LOC101120701	-1.02703	0.04078	EZR	1.92418	3.41406e-09	PLA2G4E	-24.8125	1.15438e-16
																		LOC101108057	-1.97794	3.76867e-05	KCTD3	1.16197	0.0128893							TNFRSF21	-1.08914	0.0230546	B3GAT2	4.15995	0.0222936	PLA2G4D	-10.2962	0.0151191
																		DECR1	-1.99064	2.23439e-11	TLR5	1.72832	0.04809							LOC114109675	-6.68935	6.20077e-05	ADGRB3	3.04665	0.0403446	LOC101121099	-6.10813	0.0317461
																		CA2	-1.29056	7.79897e-05	CDC42BPA	1.36827	0.0182178							LOC106990117	-1.53724	0.0337768	RECQL4	1.43661	0.0149803	DNAAF2	-1.01854	0.00984072
																		C9H8orf59	-1.2341	0.0116516	AKT3	1.57856	0.0123896							LOC105603786	-1.33681	0.0105352	BOP1	1.02029	0.00556588	DAPK2	-1.85795	0.00290774
																		LOC105611734	-2.0683	0.0349521	CEP170	1.49243	0.0206805							NKAPL	-1.80905	0.0194526	EXOSC4	1.20002	0.0169888	FBXL22	-3.81573	0.000297106
																		MRPL13	-1.26874	0.030709	SELP	2.23963	0.00781147							MYLIP	-1.10328	0.0392684	EPPK1	2.73296	5.65565e-06	ALDH1A2	-1.63042	0.0234637
																		LOC114116592	-1.49449	0.00023792	PRRC2C	1.30694	0.0168075							ADTRP	-1.12	0.00956429	LOC105606076	2.83623	3.96608e-05	ONECUT1	-8.34225	0.00748724
																		RGCC	-1.22728	0.00530338	FBXO2	1.86711	0.0497985							LOC105603888	-3.30287	0.00552123	IQANK1	3.15903	0.00270556	LOC114115866	-1.93705	0.0396898
																		LOC114116684	-2.00354	0.0388401	LOC114117229	1.78026	9.66257e-05							ITGA8	-2.31021	0.0314414	MAPK15	3.14136	0.000985058	C7H15orf48	-1.94001	0.0205087
																		LOC101116843	-3.31037	2.46934e-06	UTS2	4.35428	0.0218613							LOC101121723	-1.44607	0.0186836	CCDC166	2.05243	0.0396456	LOC105601884	-6.44517	0.012364
																		ALG5	-1.15599	0.00215884	GPR153	1.36468	0.00282104							NOX4	-1.51481	1.87702e-06	NAPRT	1.29264	0.000454351	LOC114115966	-4.03162	0.0351056
																		MIPEP	-1.00242	0.00120745	HES3	3.12971	0.03009							TRNAC-ACA_76	-5.10333	0.0203902	GSDMD	1.58363	0.00419402	ZBTB25	-2.62293	0.0197887
																		MRPL57	-1.95075	0.0031179	CEP104	1.05325	0.0371066							SYTL2	-1.03972	0.00293567	RHPN1	1.4413	0.0167633	LOC114115882	-5.13278	0.0189444
																		LOC105607734	-1.33065	0.0440208	MEGF6	5.11504	0.000180655							LOC114110174	-1.55704	0.00636692	LY6E	2.65278	1.6347e-07	PLEKHH1	-2.92772	0.0121576
																		LOC114116632	-1.65149	0.00812988	EFHD2	1.39333	0.000949375							ETS1	-1.26869	0.0029022	SLC45A4	1.84132	9.02367e-07	SIPA1L1	-1.50357	0.0237528
																		RAB20	-1.04132	0.0348078	ZBTB37	2.4013	0.00590527							MS4A10	-4.34585	0.0180863	CCN4	2.59685	0.0102577	DPF3	-3.18449	0.0338214
																		CARS2	-1.52488	0.00644767	ABL2	2.62279	0.00605305							LGALS12	-1.44782	0.000553276	LOC105609191	2.41826	0.01756	VSX2	-23.6568	2.59705e-13
																		LOC114116811	-2.21641	0.0217867	LOC101102078	1.95947	0.00732445							LOC105604106	-1.46622	0.00150358	CEBPD	1.20307	0.0157264	VRTN	-24.2015	3.31582e-15
																		MRPL58	-1.04947	0.0406333	LOC114117251	4.30267	0.0470126							FAS	-1.33909	0.0375524	SPIDR	1.02998	0.0104837	SYNDIG1L	-5.57781	0.00978348
																		ATP5PD	-1.57689	0.00012515	PTPN14	2.6276	0.00198616							IFIT1	-2.24552	0.00063219	RRS1	1.28356	0.00706725	ZDHHC22	-5.71817	0.0297778
																		ARMC7	-1.14801	0.00702744	LOC114117254	1.14547	0.00187902							KCNIP2	-1.24584	0.00514307	SBSPON	1.5242	0.00770145	ISM2	-5.79493	0.0238769
																		NT5C	-2.00405	0.0264725	PROX1	4.57339	0.00392082							TECTB	-2.47739	0.0455247	CRISPLD1	2.12749	0.000567362	LOC101116577	-6.83249	0.00158396
																		JPT1	-1.42062	0.00552228	PTPRC	1.45391	5.81368e-05							LOC114110284	-1.46801	0.0187614	PKHD1L1	2.7464	1.25962e-05	TSHR	-8.01547	0.0402261
																		MRPS7	-1.33331	0.00141781	CAMSAP2	1.17093	0.00589274							ADRB1	-1.07722	0.0165894	CTHRC1	2.44375	0.0268419	KCNK10	-8.54125	0.0179277
																		MRPL38	-1.00848	0.0325057	KIF21B	1.70649	0.000139513							TRUB1	-1.05909	0.0386413	CA13	4.13539	0.0206366	EML5	-3.1357	0.0109312
																		LOC105606290	-1.45239	0.00986032	NINL	1.07568	0.0115169							LOC114110327	-6.1524	0.000444693	SLC10A5	1.09615	0.033911	TENT5A	-1.0813	0.00247138
																		LOC114116830	-1.30119	0.0335472	CAMK1D	1.65354	0.0028212							FGFR2	-1.12789	0.0292174	LOC105611734	1.41584	0.000382348	TPBG	-1.282	0.0324109
																		LOC101113775	-1.25914	0.000952398	PLXDC2	1.08878	0.00343429							ACADSB	-1.04322	0.0149078	COL14A1	1.79007	6.24511e-08	LOC101116059	-4.85622	0.0397908
																		PGS1	-1.3632	0.00126858	LOC114117560	3.38197	0.0361612							LOC105612436	-1.76464	0.0132233	KBTBD6	1.87657	0.00267497	HEY2	-2.88141	0.000102596
																		ENGASE	-1.04611	0.0363315	FZD8	1.17881	0.00313572							NETO1	-5.43029	0.000117139	RGCC	1.34482	9.85961e-05	LOC101123128	-2.56117	0.000369197
																		NDUFAF8	-2.40521	0.0019589	BEND7	1.04989	0.0123472							CDH19	-2.30751	0.000863817	LOC114116684	1.71358	0.0183516	CLVS2	-7.71275	0.0367503
																		PDE6G	-3.52605	0.0456513	FAM171A1	1.44575	0.000397802							PTPRM	-1.0098	0.0266947	LCP1	1.00997	0.0412089	ROS1	-8.14743	0.00869818
																		OXLD1	-1.40992	0.0246114	SVIL	1.67706	0.000383901							MTCL1	-1.04985	0.00441977	LOC105616150	1.38722	0.0415177	RSPH4A	-6.58289	0.0379055
																		MRPL12	-2.27609	0.000390583	MAP3K8	1.4229	0.0423973							IMPA2	-1.1833	0.0115381	LOC114116607	2.39211	0.00814368	FRK	-5.15947	0.028542
																		ANAPC11	-1.4353	0.0199457	LOC114117570	1.54108	0.0481861							SETBP1	-1.2504	0.00510482	TEX26	4.61763	0.0251551	OSTM1	-1.05623	0.0394993
																		PCYT2	-2.889	3.92995e-05	THBD	1.29346	0.0279832							LOC105604550	-2.27345	0.00274449	MEDAG	1.32422	0.0079841	BEND3	-2.07457	0.0424376
																		RAC3	-1.53932	0.000520248	LOC106991526	1.97367	0.0144319							NEDD4L	-1.8364	8.53995e-08	ALOX5AP	2.26636	3.15317e-05	LOC114116131	-1.78977	0.0329132
																		FASN	-4.32868	2.2426e-11	DIP2C	1.02559	0.0274004							TNFRSF11A	-1.55402	0.0122952	SLC7A1	1.33639	0.0153694	GRIK2	-4.42525	0.0474788
																		OGFOD3	-1.00743	0.0390935	RASSF2	1.07763	0.0018338							LOC101115931	-1.7028	0.00668179	FLT3	1.47209	0.043126	PRDM13	-24.5873	5.39651e-16
																		HEXD	-1.29743	0.00436227	LOC114117508	1.89408	0.00314052							FLYWCH1	-1.26414	0.0113851	FGF9	1.14549	0.01756	RIPPLY2	-5.44863	0.0236808
																		PSMC5	-1.15488	0.0211315	CDC25B	1.08267	1.79136e-06							ATF7IP2	-2.6795	0.0445216	IL17D	1.23448	0.00842604	GRM1	-24.5627	4.28106e-16
																		MYL4	-4.65789	2.33789e-08	LOC114117597	3.87949	0.0259675							MYH11	-1.41203	0.00621659	KLF5	3.23594	6.11827e-12	STXBP5	-1.22844	0.0175975
																		LOC101112076	-1.6081	0.00263222	LKAAEAR1	3.57669	0.00617058							SYT17	-1.48388	0.0105977	LMO7	1.00903	0.0265332	SAMD5	-8.96867	0.000114937
																		COASY	-1.20896	0.00148282	ZNF512B	1.35053	0.000305132							LOC105604705	-4.51669	0.0153274	SCEL	4.11735	0.000665002	SYNJ2	-4.15423	0.0163719
																		ACLY	-3.20994	0.000146487	LOC114117598	4.20392	0.0207578							SBK1	-1.76808	0.00309576	SLC15A1	3.71582	0.0240966	MAS1	-4.41124	0.0185581
																		KLHL11	-2.93792	0.00179968	DIDO1	1.32054	0.0122831							AHSP	-3.60775	0.00208072	LOC101112990	3.05714	2.20952e-07	SLC22A3	-1.33967	0.0220115
																		LOC105611406	-1.80451	0.0369691	TCFL5	1.12691	0.0493956							BAIAP2L1	-1.0232	0.0118843	GRTP1	1.59728	0.0412324	OOEP	-5.43675	0.042214
																		KRT19	-1.81808	0.009429	CDH4	2.7514	0.00212483							GNG4	-1.09739	0.0347236	LOC105610540	1.42902	0.0402173	KHDC3L	-23.627	1.71076e-13
																		KRT32	-2.81506	0.00303625	BMP7	2.6332	0.0116895							RHOBTB1	-1.14017	0.000253364	AXIN2	1.60046	0.0149107	LOC101102377	-7.69065	0.0180509
																		LOC100526782	-4.4564	0.0275551	FAM210B	1.79134	2.91467e-05							CABCOCO1	-1.02393	0.00108477	RGS9	2.0485	0.000183289	PTP4A3	-1.89238	0.0252982
																		MIEN1	-1.67927	0.00906877	SIRPB2	1.62915	0.00864481							EGR2	-1.99009	0.0162958	FAM20A	1.42605	0.00160057	TRAPPC9	-1.11247	0.023935
																		LOC101121360	-1.83856	0.00426417	ANGPT4	1.27164	0.0377759							DNAJC12	-1.23449	0.013734	LOC114116811	1.45751	0.0166361	FAM135B	-24.7834	1.10913e-16
																		ATP5MC1	-2.72808	8.94177e-07	MYH7B	1.50411	0.044868							PLAU	-1.08571	0.000624028	GPRC5C	1.79801	7.34873e-08	TG	-9.18047	0.0315306
																		CISD3	-2.48594	0.000244529	MMP24	2.70408	0.0181437							KCNMA1	-1.6174	0.020949	CD300LB	5.5163	0.00297046	KCNQ3	-7.30289	0.00320331
																		PNPO	-1.41185	0.00606373	PHF20	1.18	0.00805113							PRXL2A	-1.59978	8.23017e-06	FADS6	1.30124	0.0300699	ADCY8	-5.60246	0.0473266
																		TTLL6	-3.09039	4.45553e-08	SLA2	3.04392	0.0039184							SH2D4B	-4.62853	1.76476e-05	NT5C	2.11228	0.0064314	LOC105605851	-23.7842	4.56269e-14
																		ATP5MC1_1	-2.71009	8.53525e-07	SOGA1	1.50325	0.000136294							GDF10	-4.31084	0.00140727	LLGL2	1.05307	0.0389249	LOC101108840	-5.36565	0.0368828
																		PHB	-1.33001	0.000576639	LOC105616741	3.98489	0.0242178							LOC114110835	-1.86257	0.0451054	SMIM5	2.60229	5.10527e-06	LOC101105336	-3.11226	0.0179277
																		SLC35B1	-1.47859	0.000105986	SLC32A1	3.8365	0.00305604							ZFAND4	-1.247	0.0403446	UNC13D	1.04963	0.0251551	FAM83A	-4.04654	0.0198688
																		LOC114116863	-1.90472	0.0415378	MAFB	1.11736	0.0407499							ASB5	-1.16578	0.000873033	CDK3	1.16603	0.0347981	LOC101110602	-8.33314	0.0231481
																		MRPL27	-1.80866	0.0075488	PLCG1	1.17411	0.0163935							LOC114111046	-1.82273	0.00495109	EVPL	5.69997	0.000147647	ST18	-24.2748	1.61772e-15
																		LOC114116864	-2.58433	7.96079e-06	LPIN3	1.14283	5.48125e-06							LOC101116121	-1.22795	0.00293567	ZACN	1.13267	0.0316896	LOC101114620	-8.94287	0.00201463
																		LOC114116976	-3.24824	4.67871e-06	L3MBTL1	1.07267	0.0361749							FAT1	-1.50641	0.0024747	JMJD6	1.05129	0.0303984	XKR4	-5.37914	0.00967384
																		LOC101102072	-1.6848	0.00289801	JPH2	3.19014	0.0198787							LOC101118415	-3.15202	0.0152879	LOC105606290	1.17589	0.0307768	PENK	-4.93659	0.0220537
																		LOC105601873	-1.49727	0.00741681	CCN5	2.4119	3.30263e-12							ZDHHC2	-1.26464	2.55581e-05	AFMID	1.65799	0.00857441	TOX	-3.34125	0.0494733
																		TMEM11	-1.14384	0.0424154	PLTP	1.40647	0.00172852							MICU3	-1.02153	0.00280103	LOC105606280	3.79018	0.00846617	CA8	-7.95892	0.0117496
																		ATPAF2	-1.38814	0.00165376	LOC101117010	1.5204	0.00194441							PPP1R3B	-1.17238	0.00432544	SOCS3	1.62303	0.000553276	LOC101119648	-1.26086	0.0298975
																		LOC114116871	-2.9362	0.0259114	DUXB	1.1166	0.0440844							ANK1	-1.46063	0.0396109	PGS1	1.06317	3.8835e-05	C9H8orf34	-7.14233	0.01669
																		STX8	-1.28904	0.0425854	LOC105609376	1.88929	0.00332092							AP3M2	-1.31665	6.44063e-08	LOC114116831	1.12691	0.0309482	SLCO5A1	-7.25876	0.011091
																		RANGRF	-1.08381	0.0455579	MAF	2.97893	9.82805e-05							LRRC3B	-1.56972	7.5821e-06	C1QTNF1	1.75657	2.8244e-07	PRDM14	-24.0532	5.39679e-15
																		NAA38	-1.84452	0.00974212	DYNLRB2	1.93405	0.00083946							ZBED1	-1.06331	0.044636	ALYREF	1.02692	0.0287944	LOC105613955	-2.65588	0.0376436
																		TMEM88	-1.59966	0.00074696	LOC114108669	3.94619	0.041059							MAP3K15	-2.38537	0.00454642	METRNL	1.82806	4.33661e-06	ZNF704	-1.02684	0.0267453
																		DNAH2	-1.82572	0.0163064	CMIP	1.70888	0.0278246							LOC101113131	-1.37737	0.0230464	KPNA2	1.01288	0.00492817	SLC30A8	-7.72487	0.0419829
																		MPDU1	-1.44025	0.000209381	LOC114117858	3.71216	0.0139948							XK	-2.10775	1.44506e-05	CD79B	4.32954	0.00529313	LOC114116429	-5.8655	4.00593e-05
																		SLC2A4	-1.07356	0.0090504	ADCY7	1.83822	9.83601e-05							DIPK2B	-1.45092	0.00433716	LOC105613828	1.95832	0.000110554	TRHR	-21.5056	4.4572e-11
																		ACADVL	-1.8416	9.9801e-07	NKD1	4.38967	0.00611907							LOC101109513	-1.42942	0.0349339	MYL4	1.52103	0.0263165	RIMS2	-4.95986	0.00730615
																		SLC16A11	-1.24459	0.0178935	LOC106991591	1.91064	0.0189557							ALAS2	-1.82501	1.87702e-06	C1QL1	2.98206	3.48121e-05	CALB1	-4.91982	0.0303387
																		PSMB6	-1.05793	0.0304656	LPCAT2	2.21395	0.0400682							SLC7A3	-3.32609	0.026885	FZD2	2.19844	4.30641e-06	PCDH17	-4.35662	0.000480962
																		RPAIN	-1.6406	0.000390583	BBS2	1.52037	0.00102057							MAGEE2	-1.13928	0.0291862	ITGA2B	1.04304	0.0442281	LOC105610339	-10.521	0.0125576
																		C1QBP	-1.28859	5.83032e-08	ARL2BP	1.34314	0.0321196							SLC16A2	-1.49497	0.00142662	LOC114116965	3.12253	0.00143003	PCDH8	-6.29767	0.0389318
																		DERL2	-1.02896	0.00906994	RRAD	1.70414	0.0286904							MPP1	-1.08016	0.00221131	ETV4	2.70547	0.000196202	LOC114116599	-2.58513	0.0159221
																		PIMREG	-3.61558	0.0303751	C14H16orf70	1.05453	0.0389057							F8	-1.10325	0.0123983	ARL4D	1.59787	1.54885e-06	LOC101116843	-2.73368	0.00540003
																		YWHAE	-1.00146	0.000590757	B3GNT9	1.78491	0.00300022							F8A1	-1.49698	0.0149107	WNK4	1.07984	0.0370576	FAM124A	-3.03036	0.0131109
																		TP53I13	-1.47446	0.0034396	HSF4	1.23886	0.0263564							ATP11C	-1.02497	0.0224001	NT5C3B	1.29968	0.00354468	ATP7B	-3.88674	0.00815455
																		LOC105606870	-1.23371	0.0297615	PARD6A	2.44828	0.00326972							LOC101118511	-1.08521	0.0126026	FKBP10	1.69511	6.65933e-07	LOC114116604	-7.68176	0.0146715
																		RPS26_1	-1.5562	0.0426428	DPEP3	3.28414	0.000472023							GRIA3	-3.18843	0.00194101	LOC105611406	1.5728	0.0315022	FREM2	-10.2541	1.12711e-06
																		LOC105616454	-1.81046	0.00502664	SMPD3	1.41403	0.0162476							APLN	-1.53924	7.90787e-05	LOC101108147	4.01629	0.0177246	SERTM1	-1.59211	0.0339313
																		LOC114116916	-1.93706	0.0131065	CHST8	3.97354	0.000606491							KLHL13	-1.41642	0.0168113	KRT19	4.99206	5.89279e-06	NBEA	-1.25668	0.0091932
																		LOC101113771	-2.52242	0.0407563	KCTD15	1.25912	0.0151886							KLHL4	-1.62565	0.000680769	LOC101117682	6.09116	2.1939e-05	LOC101115632	-6.92828	0.0132644
																		ACACA	-2.36169	2.11179e-06	FXYD3	1.89345	0.0104585							PLS3	-1.13414	0.00445453	KRT23	2.25489	0.000325147	TNFRSF19	-2.57804	0.0415044
																		LOC114116922	-1.81919	0.00110395	LSR	1.73556	0.0176467							MID2	-1.02264	0.0118907	TOP2A	1.44333	0.0407482	ATP12A	-4.57018	0.0134761
																		LOC114116925	-1.39971	0.0151993	CD22	3.58175	0.000352015							RAB9B	-1.71635	0.00780589	RAPGEFL1	2.35444	2.55153e-08	DACH1	-2.09774	0.00534092
																		PM20D1	-1.999	0.000409916	LOC105607577	1.76864	0.000180655							PWWP3B	-1.3408	0.00378537	CSF3	1.36891	0.0471538	POU4F1	-23.7495	4.69697e-14
																		GLRX2	-1.49661	0.00300022	DMKN	2.48305	0.0295908							ZMAT1	-1.11993	0.00881415	MIEN1	1.03518	0.00169207	LOC105605916	-5.59303	0.0237528
																		LOC101117005	-1.05409	0.000228291	GAPDHS	1.96707	0.00418553							NAP1L3	-1.09757	0.0325302	PNMT	5.05267	0.000721412	SLITRK5	-3.64757	0.034206
																		FH	-1.5073	9.64952e-05	HAUS5	1.15831	0.00158103							PABPC5	-1.34615	0.00442435	STAC2	1.07852	0.0123983	LOC106991388	-7.78853	0.0113885
																		LOC114117223	-2.507	0.000663482	SYNE4	2.43192	0.0251879							LOC114112101	-4.45353	0.0111111	LOC114116858	2.16141	3.49032e-06	LOC114116632	-2.13673	0.00655526
																		EEF1AKNMT	-1.34092	0.0484605	ZNF568	1.39731	0.00734498							LOC114112251	-2.80962	8.70252e-08	EPOP	2.45884	0.00279641	LOC106991387	-8.69652	0.0483046
																		MTHFR	-1.62773	0.00102694	LOC101109993	1.83158	0.0381691							LOC114112253	-2.03172	1.18308e-09	PRR15L	3.30115	1.18208e-07	LOC105614203	-5.50931	0.00427992
																		MAD2L2	-1.52213	0.000641951	RASGRP4	1.32999	0.0148874							LOC114112480	-2.65357	0.0251551	LOC105608414	2.19148	0.0295131	LOC101104054	-4.28972	0.021697
																		CENPS	-1.20731	0.024132	ACTN4	1.22195	0.0039725							LOC114112489	-2.01347	1.79652e-09	SGCA	1.39174	0.000690208	LOC101108321	-3.46206	0.0282335
																		PGD	-1.57008	0.00403881	AXL	1.22691	0.00388459							LOC114112490	-3.47349	1.02543e-17	COL1A1	1.2947	0.0145172	LOC101107772	-6.81105	0.00553219
																		RBP7	-1.61866	0.0311905	LIPE	1.06812	0.0242631							LOC114112495	-3.1336	0.00377999	WFIKKN2	1.05736	0.0365134	LOC101109626	-23.8086	3.66342e-14
																		SLC25A33	-1.36183	8.44603e-08	FOSB	2.94654	0.00346336							LOC101117429	-2.38988	0.0345483	FAM83G	2.56274	0.00296981	LOC101109890	-8.19569	0.0297736
																		PARK7	-1.18043	0.0201186	HIF3A	1.58729	0.0339001							LOC114112539	-4.51953	0.0464357	B9D1	1.05886	0.00356866	HS6ST3	-8.64596	0.0205087
																		TNFRSF9	-2.34203	0.0336816	CCDC8	1.12702	0.039709							LOC101111971	-1.33684	0.0466786	MFAP4	1.2314	7.28951e-05	LOC105616237	-23.5669	2.59705e-13
																		ACOT7	-1.5833	0.0153712	C5AR1	1.04199	0.0349438							LOC114112617	-1.0347	0.0214835	RNF112	2.01185	5.70478e-05	FAM155A	-9.28153	0.00426351
																		GABRD	-3.1902	0.0451324	C5AR2	2.57123	0.00385804							LOC114112646	-3.72522	3.19144e-21	SLC47A1	3.84755	0.000317379	MYO16	-5.25122	0.0159221
																		TMEM52	-2.17746	0.00121001	ZSWIM9	1.02856	0.00790756							LOC114112677	-3.74421	2.69687e-22	SLC47A2	2.41821	0.00389274	KCNJ2	-3.74791	0.00061812
																		LOC114117237	-1.21522	0.0278667	LOC101115225	4.68337	0.00187775							LOC114112704	-3.81312	7.60449e-23	ALDH3A1	3.13229	0.0465997	TTYH2	-1.82326	0.00628867
																		MMP23B	-1.64854	0.013218	LOC101115729	2.42623	0.0108958							LOC114112702	-2.0399	9.49988e-10	ADORA2B	1.5861	0.00123028	KIF19	-5.89238	0.0328434
																		LOC101105090	-1.72215	0.00234744	FAM71E1	2.19202	0.0471883										TRPV2	1.43075	0.00968229	ITGB4	-1.16191	0.0418535
																		MRPL20	-1.2905	0.0165182	LOC101121116	3.85904	0.0398333										LOC101120175	2.71284	0.00526828	ST6GALNAC1	-8.4314	0.0217738
																		AURKAIP1	-1.75031	0.00747599	VSIG10L	1.05138	0.0176338										HES7	2.52025	0.000268283	ENPP7	-23.9104	2.74992e-14
																		ISG15	-2.16734	0.0334258	LOC114117779	1.48016	0.0448634										NAA38	1.03015	0.0260899	GCGR	-3.95301	0.0212432
																		SLC25A34	-1.08565	0.0282477	LOC101105989	2.15704	0.00508188										WRAP53	1.21699	0.00919623	CCDC57	-1.891	0.0348201
																		AGMAT	-2.78951	7.96079e-06	HAS1	4.41636	3.11734e-10										CD68	1.69995	1.00741e-06	TANC2	-5.56907	0.00802187
																		LOC114117421	-2.1262	0.0210713	LOC105613494	2.60052	0.0149386										TMEM102	1.86333	0.0347236	SPPL2C	-9.30669	0.00719009
																		MRPS14	-1.93069	0.000654467	LOC105605777	1.94083	0.011369										TNK1	1.22355	0.00629934	LOC101120000	-7.65368	0.0420267
																		LOC101118372	-1.06392	0.010839	MYADM	1.11176	0.0423642										LOC101117600	4.04467	0.000790395	SPATA32	-23.7511	6.42865e-14
																		GLUL	-1.06968	0.0326689	SYT5	3.08616	0.0345686										ALOX15	3.25042	2.50621e-07	KIF18B	-5.44216	0.0244311
																		LOC101107455	-1.17767	0.00343429	LOC114118068	3.46879	0.00476668										PELP1	1.34308	0.00206781	FAM187A	-7.72932	0.0165002
																		LAMB3	-2.34892	0.000938518	LENG8	1.08881	0.00126337										TM4SF5	4.96672	0.00109733	CD300LG	-1.22332	0.04681
																		C12H1orf53	-1.0982	0.0306148	LOC114118070	2.20588	0.0487946										SPNS3	1.83765	0.0104513	ETV4	-4.69469	0.0438558
																		LOC105610032	-2.60973	0.0104486	LOC105602100	1.09583	0.00674027										RTN4RL1	1.0058	0.0283991	HSD17B1	-1.61027	0.04681
																		MKKS	-1.0439	0.0198542	NLRP5	1.84074	0.0446032										SERPINF1	1.68249	5.94355e-06	LOC101118712	-6.9295	0.0459867
																		NDUFAF5	-2.16244	9.44382e-05	LOC105602107	1.95934	0.0140539										SERPINF2	3.52212	8.05376e-09	LOC101118459	-6.97076	0.0451849
																		LOC114117546	-1.78874	0.0193827	ZNF550	2.17149	0.0349438										LOC114116891	2.15683	5.60196e-06	LOC101117431	-1.79215	0.0126753
																		ATP5F1C	-1.95305	2.0316e-06	LOC114108658	2.5195	0.00581849										CORO6	1.57833	1.23806e-05	K38	-24.0649	4.92608e-15
																		PHYH	-1.58248	0.0187853	SESN3	1.80615	6.71041e-06										LOC114116894	3.66334	0.00016051	V15	-22.4584	7.911e-12
																		LOC114108775	-1.6552	0.0488935	ARHGAP20	1.7437	5.33771e-05										ALDOC	2.39604	0.000213468	LOC100526782	-3.2079	0.0346443
																		SMIM26	-1.90705	0.000477209	DIXDC1	1.42183	0.0144187										LOC114116901	4.87665	0.00095588	TNS4	-4.20147	0.0185458
																		LOC114117504	-6.90467	0.00169578	IL10RA	1.36697	0.00132266										LOC114116910	3.12037	6.90047e-07	LRRC3C	-24.2359	1.88853e-15
																		APMAP	-1.26084	4.46918e-05	CD3G	1.05115	0.0486578										TMEM98	1.82045	1.36082e-07	GRB7	-5.92235	0.00750393
																		ACSS1	-2.10441	6.89041e-25	KMT2A	1.36846	0.0216793										LOC114116915	1.39505	0.0403115	LOC101121615	-23.8361	2.65955e-14
																		ENTPD6	-1.0107	0.0159663	CXCR5	3.24173	0.00301562										CCL5	1.07087	0.0232032	LOC114116972	-7.2492	0.0332255
																		ABHD12	-1.23962	0.0198787	TMEM136	1.11063	0.0282045										LOC100101238	3.67095	0.000485502	B4GALNT2	-8.60636	0.0175975
																		LOC101111215	-1.57935	0.00190353	PLEKHA7	1.12484	0.026114										LOC101111303	5.24473	0.00219048	NGFR	-3.68512	0.000469977
																		PITRM1	-1.0636	0.000313692	SPON1	1.7669	0.000292475										LOC101114535	2.80946	0.00450002	NXPH3	-2.38452	0.029911
																		LOC101108851	-2.87447	0.00481016	TEAD1	1.49776	0.00387543										LOC114116917	2.8727	0.000573185	ITGA3	-1.05886	0.0470991
																		AP5S1	-1.08518	0.044444	DKK3	1.24039	0.0289592										LOC114116920	3.55225	0.00582373	LOC114116976	-2.6932	0.00546615
																		C13H20orf27	-1.3424	4.60222e-06	LYVE1	2.62198	3.02017e-10										LOC105616290	1.97756	0.0174512	NT5M	-1.89191	0.0312505
																		ITPA	-1.44794	0.00605068	AMPD3	3.02423	0.0450151										TSPOAP1	2.05973	0.000594251	TEKT3	-2.48853	0.0343586
																		UBOX5	-1.22282	0.00967769	SBF2	1.31282	0.0247406										PPFIA4	1.45861	0.0220219	DNAH9	-8.20112	0.0448308
																		LOC114117509	-2.12205	0.000192594	LOC114118407	2.98988	0.0278488										FMOD	3.20245	1.36065e-18	LOC114116872	-8.68132	0.0486209
																		LOC114117594	-1.04548	0.0176275	LOC114118410	1.19389	0.0324369										CNTN2	3.43429	0.000477881	LOC101114033	-2.32877	0.002522
																		LOC114117595	-1.93358	0.0376748	SCUBE2	1.14646	0.00430538										KLHDC8A	3.14846	0.00524582	LOC101111723	-9.12273	0.00574544
																		LOC101103413	-1.00715	0.0217829	NRIP3	2.17998	0.0314554										SLC45A3	3.0768	6.07135e-06	LOC101103165	-7.58688	0.00782728
																		IDH3B	-1.6123	0.000136628	TUB	1.11201	0.00426909										SLC26A9	2.23859	0.00872745	USP43	-6.93108	0.00113955
																		NOP56	-1.02364	0.0469351	LOC105602268	1.50606	0.0120812										RAB7B	1.0328	0.00698305	LOC114116875	-6.04529	0.00762536
																		TNFRSF6B	-2.83987	2.0984e-06	FOLR2	1.75821	0.000592347										RHEX	2.13031	0.0133211	RNF222	-8.71769	0.0151896
																		HRH3	-6.28379	0.00165376	INPPL1	1.03429	0.0104929										IKBKE	1.28144	0.000942377	KRBA2	-1.74939	0.00317668
																		ATP5F1E	-1.85003	0.00418553	FCHSD2	1.13397	0.0239043										IL24	2.05906	0.0208684	ARHGEF15	-1.03605	0.0151748
																		LOC101121190	-2.07296	0.00214886	SLCO2B1	1.99049	0.00016685										C4BPA	4.62747	0.000853209	LOC101121185	-7.06598	0.00317668
																		TRIB3	-1.84964	0.00380389	ARRB1	1.22888	0.00273819										LOC101114456	1.91655	0.000106668	DNAH2	-7.55371	0.00861414
																		REM1	-1.08894	0.0402102	GVQW3	5.33183	0.00805551										CD55	1.70646	0.000718275	ATP1B2	-1.95603	0.0164199
																		HM13	-1.13639	0.000205962	MYO7A	2.08485	0.00119225										LOC114117323	1.24899	0.00474221	LOC101113251	-4.4952	0.0249186
																		LOC101102327	-1.76555	0.0128893	FIBIN	1.5351	0.00979853										SUSD4	2.58498	8.7792e-05	WSCD1	-1.84839	0.0221299
																		DUSP15	-1.92784	0.0105279	PRRG4	4.30418	0.00554089										DPT	1.11723	0.000920986	PITPNM3	-3.68991	0.00077197
																		ASIP	-1.79711	0.0105225	TCP11L1	1.87968	0.000116605										ATP1B1	1.50299	0.00263498	ATP2A3	-1.47118	0.0110119
																		ACSS2	-2.77273	7.07077e-09	LOC106991640	1.40622	0.0440535										FMO2	2.6711	1.76685e-06	P2RX1	-2.9184	0.0111802
																		GSS	-2.60781	0.000209381	PAMR1	2.01919	0.0178935										ANGPTL7	4.0212	1.25767e-07	TRPV3	-5.27219	0.0305562
																		LOC101116076	-1.48	0.000191085	FJX1	1.50044	0.0170205										SPSB1	1.42309	2.46857e-06	LOC114116887	-5.25374	0.0175975
																		LOC101117181	-3.24501	0.00539616	PRDM11	1.66084	0.00387543										LOC105609137	5.23788	0.0250058	SLC43A2	-1.31748	0.0447103
																		LOC114117623	-4.90507	6.05116e-09	PTPRJ	2.17095	0.00402116										ERRFI1	1.22034	0.0285023	DOC2B	-1.01657	0.0143141
																		SCAND1	-1.25102	0.0188587	SLC43A1	1.17276	0.0148925										TNFRSF25	1.01779	0.0310151	ABR	-1.24306	0.000277002
																		RAB5IF	-1.21133	0.01181	MPEG1	1.46495	0.00150442										LOC114117274	1.45896	0.0381693	LOC114116894	-2.33442	0.0216737
																		RPN2	-1.14149	0.000141491	LOC101111486	2.93848	0.0360501										PRXL2B	1.21883	0.0420927	PIPOX	-8.82734	0.00321445
																		NNAT	-2.61237	0.00180855	TRNAR-UCU_7	5.00767	0.00120182										MMP23B	1.76821	5.48042e-05	ALDOC	-3.00802	0.0209148
																		LOC105606890	-1.64412	0.040453	MS4A2	3.8571	0.0349428										LOC101105090	1.39407	0.00117333	LOC114117017	-23.6474	1.59541e-13
																		FAM83D	-2.85649	9.24961e-07	DOCK2	1.35659	0.0014138										PUSL1	1.09047	0.0186728	LOC105606111	-7.33705	0.0323117
																		PTPRT	-2.21179	3.08616e-07	SH3PXD2B	1.13955	0.0141646										TNFRSF18	3.00732	0.00388159	RHBDL3	-7.32341	0.000659117
																		SGK2	-2.28778	0.000409916	LMBRD2	2.74287	0.0424154										AGRN	1.4494	4.42885e-06	MYO1D	-1.24593	0.0133386
																		ADA	-2.02931	6.26596e-05	LOC101111394	2.12286	0.0422879										NOC2L	1.06159	0.0113259	RPS26_1	-1.59054	0.0344211
																		TOMM34	-1.24156	0.0363874	RAI14	1.84435	3.70775e-06										PDPN	4.27957	3.62766e-10	LOC114116916	-1.55142	0.0233286
																		MATN4	-2.40884	0.00174918	NPR3	2.08835	0.0091132										FAM163A	3.41359	4.64547e-07	LOC101113344	-7.09633	0.0435073
																		WFDC3	-2.18197	0.00156096	BASP1	1.1527	0.00555267										NPL	1.36071	0.0374476	HNF1B	-23.8712	6.11675e-14
																		TP53RK	-1.26156	0.0273371	OTULINL	1.8305	0.00626762										NCF2	1.43617	0.0154058	PPM1E	-6.42345	0.00861445
																		LOC101117690	-1.07005	0.0211465	TRIO	1.14358	0.027078										PRG4	4.56338	0.000388177	RNF43	-3.95089	0.00583113
																		BCAS1	-2.22975	0.0341437	LOC105602647	3.57984	0.000112729										LOC105609969	1.64375	0.0356134	MPO	-9.95193	0.00268812
																		LOC101113001	-1.86915	6.03311e-05	SFRP2	1.36692	0.0164891										TRAF3IP3	1.1196	0.0434126	AGBL1	-24.354	1.19109e-15
																		EXOSC6	-1.29023	0.0356072	TLR2	1.43047	0.0193337										PKP1	4.96117	4.39598e-13	LOC114116934	-5.88042	0.0123845
																		LOC101115646	-3.47877	0.00993231	TRIM2	1.37368	0.0292394										PTPN7	1.28522	0.0194526	MFSD4A	-2.00498	0.0113885
																		LOC114117846	-2.76403	0.0104486	SMARCA5	1.01937	0.0142857										LOC105610030	1.37624	0.0110954	C12H1orf116	-8.71287	0.00671064
																		NUDT7	-1.22453	0.0107882	RNF150	1.55765	0.00118241										TNNI1	4.03112	0.0298836	LOC114117340	-5.694	0.0200187
																		CMC2	-1.14392	0.0424154	TBC1D9	1.07697	0.041726										LAMP5	5.55897	0.000258136	LOC105613629	-8.12422	0.034206
																		CENPN	-1.98552	0.0104703	LOC105602763	1.79899	0.0345802										SNAP25	6.76089	8.72352e-08	BRINP3	-8.46297	0.0281671
																		FAM92B	-2.04925	0.0143645	VASH2	1.19124	0.00983895										ISM1	1.88025	0.000325147	ESRRG	-8.18956	0.0400255
																		LOC114117859	-1.60744	0.000934106	ATF3	1.36885	0.000785735										LOC101107122	1.95493	0.00099604	SLC30A10	-8.78026	0.01669
																		LOC101105179	-1.34907	0.0334258	FGF2	2.63072	0.0254933										UPF2	1.13083	0.0201027	CCDC185	-23.8533	5.91935e-14
																		ZFPM1	-1.59933	8.52936e-05	LOC101104528	1.55222	0.0190364										CCDC3	3.86727	5.22166e-12	KIF26B	-3.6036	0.0244561
																		MVD	-3.71984	2.46934e-06	LOC101111832	1.02672	0.0298196										FAM107B	1.18726	0.000760721	C12H1orf167	-8.58456	0.00399108
																		APRT	-1.6021	0.0273141	TMEM144	2.22571	0.0133524										RPP38	1.47169	0.00402569	DISP3	-25.4417	8.37225e-15
																		ACSF3	-1.93496	2.11179e-06	LOC114118850	2.73796	0.0336768										BAMBI	1.37422	0.0227826	LOC101118767	-7.04898	0.0207093
																		SPG7	-1.30676	0.00261677	LOC105602828	4.10769	0.00224925										MPP7	2.14824	0.000224398	SLC45A1	-24.4763	6.03539e-16
																		LOC101113264	-1.02606	0.0188531	PDGFC	1.83489	0.0159571										LOC101105017	5.76918	0.011252	PRDM16	-2.21186	0.00782816
																		GAS8	-2.16386	0.0273141	ADGRD1	1.51732	0.0114747										CST3	1.6623	1.25908e-05	GABRD	-23.5316	6.83289e-13
																		LOC101109035	-2.82968	4.75215e-07	CLIP1	1.41086	0.00655842										LOC101109377	2.63584	0.0333112	MMP23B	-1.68392	0.00220807
																		GPT2	-1.91142	0.00504099	CAMKK2	1.24925	0.000212031										PGFS	1.91156	7.57194e-05	AGMAT	-3.77926	0.01669
																		LOC101116336	-1.94137	0.000445305	HVCN1	1.23603	0.00413644										PFKP	1.09546	0.00139542	CTRC	-4.2944	0.000867843
																		LOC101117691	-1.93882	0.0323825	MED13L	1.46256	0.0378245										LOC105616708	1.62515	0.0214233	FHAD1	-5.84703	0.00107065
																		PLLP	-1.7048	0.016518	TMEM116	2.5195	0.00228068										GTPBP4	1.15928	0.00371676	LOC114117276	-28.1698	6.32188e-17
																		COQ9	-1.82245	3.20881e-05	LOC101115991	3.15303	0.0495127										CRLS1	1.12498	0.00182634	TNN	-8.2601	0.00716503
																		MMP15	-1.22595	0.0224175	LOC105602913	2.4218	0.011952										LRRN4	4.24649	9.45322e-05	TNR	-9.24658	0.0339313
																		GOT2	-1.23778	0.000937391	USP30	1.67859	0.0337611										SPEF1	1.39494	0.00261605	PAPPA2	-8.29263	0.00968545
																		KIAA0895L	-1.08387	0.0220353	CMKLR1	2.60031	0.000621392										ADAM33	1.24024	0.0032196	ASTN1	-6.89011	0.0456186
																		EXOC3L1	-1.19194	0.0287661	TFIP11	1.40172	0.0394739										GFRA4	1.28606	0.00938877	BRINP2	-4.24973	0.0414371
																		TMEM208	-1.50413	0.00345971	CHEK2	1.73895	0.00107142										LOC114117594	1.42463	0.000776268	LOC101118120	-4.18482	0.0161562
																		FHOD1	-1.00474	0.0122043	ZNRF3	1.3589	0.0379643										LOC114117664	1.49587	0.0437275	TEX35	-8.1733	0.0297778
																		HSD11B2	-2.38904	3.25197e-06	KREMEN1	1.00951	0.0236825										LOC101103413	1.50012	0.000509974	CACNA1E	-9.16693	0.0315862
																		NUTF2	-1.19538	0.00439619	OSBP2	1.01993	0.0454123										NOP56	1.59617	0.000454351	ZNF648	-9.1363	0.0128746
																		PDF	-1.46117	0.0103201	ZNF70	1.0786	0.0145161										LOC114117599	2.66648	0.00193061	RGSL1	-4.72345	0.04609
																		DHODH	-1.20522	0.00084583	LOC101118561	1.39822	0.0433474										ZGPAT	1.04472	0.0128671	RGS16	-1.06076	0.0188997
																		SLC7A10	-2.05204	0.00216138	YPEL1	1.17272	0.00949748										TNFRSF6B	1.2536	0.0121525	RGS8	-3.80043	0.0310951
																		PEPD	-1.05327	0.00284848	HIC2	1.75267	0.043601										STMN3	2.85405	0.00453397	RD3	-23.8507	1.88033e-14
																		GPI	-1.61673	0.000886901	TMEM191C	2.88186	0.0383309										ARFGAP1	1.08573	0.0096334	KCNH1	-5.22625	0.0136052
																		HPN	-2.09549	0.00148279	LOC114108991	2.53547	0.00213721										SLC17A9	1.9975	0.000101199	IRF6	-4.99278	0.0114748
																		TMEM147	-1.3814	0.0137484	LOC114108747	4.69736	0.0104486										GATA5	3.73131	1.56476e-07	CAMK1G	-5.00615	0.040322
																		LOC101121538	-2.01185	0.000408969	FAM169B	4.20596	0.0490172										CTSZ	1.26308	0.0161631	PLXNA2	-1.22112	0.0165002
																		LOC101106873	-1.04396	0.0486578	LOC101117021	4.93004	0.00250108										LOC105606221	1.82402	0.00300156	LOC114117256	-4.6637	0.0372985
																		LOC105608827	-4.18995	4.78721e-06	FANCI	1.10558	0.0252491										RBM38	1.07119	0.0425003	ASPM	-4.43771	0.0389318
																		LOC114108779	-2.20846	3.90836e-07	TICRR	2.63345	1.65676e-05										BMP7	2.76846	7.89999e-08	LOC114117257	-6.30707	0.0152689
																		YIF1B	-1.77985	0.000714017	KIF7	1.63465	8.33193e-10										SIRPB2	2.27612	0.0213192	CRB1	-4.84997	0.0233605
																		PSMD8	-1.08268	0.0197925	PLIN1	1.93171	0.0162621										TRIB3	1.34387	0.00436808	NAV1	-1.31732	0.00241998
																		ECH1	-1.90092	0.000150807	IQGAP1	1.03121	0.0288702										ID1	1.13261	0.0380714	PLCB4	-1.55096	0.000951268
																		MRPS12	-1.29609	0.0250587	ZNF774	2.13525	0.0388401										FOXS1	1.80594	6.81763e-07	PAK5	-6.40591	0.0346443
																		FBXO17	-1.00767	0.00747599	ALPK3	1.52576	0.00614773										DUSP15	1.47754	0.00297675	SFMBT2	-1.63776	0.0249615
																		MED29	-1.39382	0.0237111	ADAMTSL3	1.4203	0.0441077										HCK	1.20804	0.00474221	GATA3	-2.14581	0.00635526
																		TIMM50	-1.63048	0.000575479	KLF13	2.23076	0.00488254										NECAB3	1.19756	0.0117228	CCDC3	-1.80105	0.00887442
																		LOC114117814	-3.49566	7.36371e-05	PCSK6	1.71891	0.00170451										PROCR	1.0896	0.00602815	LOC114117495	-8.68546	0.000496443
																		BLVRB	-1.3916	0.0201806	ISLR	1.37904	0.0286596										GHRH	4.69861	0.0216082	NEBL	-1.76812	0.00145406
																		LOC105614373	-2.75217	0.00032123	LOC105608665	2.258	0.0446794										LOC105606890	2.79555	1.38125e-07	ARMC3	-21.4763	7.69606e-11
																		TMEM91	-1.89143	0.047404	LOC114109046	2.00779	0.0181437										TGM2	1.41819	1.81045e-05	KIAA1217	-1.61154	0.00402544
																		EXOSC5	-1.19133	0.00849829	TOGARAM1	1.36814	0.0275551										BPI	3.94324	4.22449e-06	GJD4	-23.6169	1.62133e-13
																		BCKDHA	-1.11031	0.0106264	MAP1A	1.76805	0.010839										LOC105616741	2.93819	0.0399089	ST8SIA6	-8.79109	0.0127239
																		LOC114117822	-1.87917	0.0464788	LOC114109071	2.07951	0.0489692										LOC105606886	1.2706	0.018154	LOC114108775	-1.58222	0.00584561
																		TOMM40	-1.12116	0.0158202	CLMN	2.88016	1.08464e-05										ADA	1.28731	0.00327618	MAP3K8	-1.27877	0.0274735
																		ERCC1	-1.28681	0.0277676	SYNE3	1.35989	7.85636e-06										PABPC1L	1.90932	0.0187291	MPP7	-2.41184	0.0088369
																		QPCTL	-1.08012	0.0104585	BDKRB2	1.17925	0.0321196										PI3	3.1575	0.0194768	ARMC4	-6.52323	0.00427992
																		AP2S1	-1.84998	0.00440561	TRAF3	1.39524	0.0237111										RBPJL	1.61455	0.0482633	BFSP1	-4.78738	0.0330612
																		TMEM160	-1.65742	0.045088	LOC105605780	2.03473	0.0287532										SDC4	1.0682	0.000827207	VSX1	-24.1556	2.86054e-15
																		KPTN	-1.15385	0.00846674	LOC105605761	1.41464	0.00126858										UBE2C	2.23355	0.0212644	TUBAL3	-23.7999	6.95074e-14
																		LIG1	-1.15638	0.035248	LOC101122983	2.25988	1.14958e-06										TP53RK	1.24256	0.00481316	LRRN4	-4.07672	0.0451849
																		CA11	-1.7446	0.0118188	AHNAK2	1.79594	0.000214795										PTGIS	2.47959	1.22453e-10	TMC2	-6.17291	0.0102407
																		BCAT2	-1.29627	0.00315076	LOC101105315	2.51955	0.0489692										PARD6B	2.3438	0.000316055	TGM6	-8.70756	0.016477
																		DKKL1	-1.60835	0.0170984	VOPP1	1.28872	0.0257387										BCAS4	1.64454	0.0123453	COL9A3	-4.01262	0.049923
																		TSKS	-2.59422	0.000639408	GOLGA4	1.11665	0.0303823										KCNG1	2.4406	0.0158639	ZNF831	-10.1848	0.0164199
																		IL4I1	-1.45451	0.00020269	CCR8	2.09255	0.00572164										LOC106990143	2.76606	0.0407868	RSPO4	-23.7592	5.46765e-14
																		JOSD2	-1.17419	0.0443041	IRAK2	1.16989	0.000635997										IL34	1.63825	0.00151319	SLC52A3	-7.07467	0.00771308
																		ETFB	-1.46194	0.0348078	IL17RE	1.05916	0.0286409										EXOSC6	1.24879	0.0145172	LOC101102327	-1.70659	0.0290397
																		LOC114118052	-1.05793	0.0288333	CNTN4	5.4142	0.00167436										LOC114117782	1.82027	0.00439832	XKR7	-23.8206	5.46765e-14
																		LOC105605834	-1.95857	0.0282477	CHL1	1.411	0.00140856										LOC114108723	2.24882	0.000470196	EFCAB8	-8.59949	0.0474944
																		ZNF524	-1.29582	0.0275187	PPP4R2	1.08421	0.0426428										NECAB2	2.5358	0.000103455	SUN5	-23.6206	2.05078e-13
																		ISOC2	-1.76166	0.00688995	LOC105603471	4.79771	7.04576e-06										CRISPLD2	1.02543	0.0346309	BPIFB2	-24.9394	2.41502e-14
																		TMEM238	-1.73162	0.0192873	MUSTN1	1.59764	0.00300022										KLHDC4	1.32255	0.00514307	BPIFB3	-24.4948	5.66556e-16
																		CDC42EP5	-1.6592	0.013229	PBRM1	1.17263	0.00841797										SLC7A5	1.38904	0.0468654	BPIFB4	-22.3343	2.44287e-13
																		NDUFA3	-1.6095	0.0408263	LOC105603529	3.06258	0.0327713										ZNF469	1.50061	0.0136491	BPIFB1	-24.4022	8.92822e-16
																		LOC114117841	-3.73526	0.0104653	ABHD14B	1.23745	0.00385653										ZFPM1	1.80315	0.0001483	MYH7B	-2.16228	0.0417277
																		LOC114118103	-2.32795	0.000903478	RAD54L2	1.83005	0.0121047										MVD	1.31008	0.0279901	FAM83C	-9.75166	0.00125851
																		CHMP2A	-1.62773	0.0245753	CACNA2D2	4.08752	4.39758e-05										APRT	1.8046	0.0018161	LOC101120595	-9.94735	0.0188772
																		LOC114118352	-1.16402	0.00767018	FAM240A	5.87124	0.000526423										GAS8	1.16928	0.0103997	LOC114117623	-3.65956	0.00537917
																		LOC114118384	-2.18348	0.00830181	LOC101117971	2.15797	0.00234744										SHCBP1	3.79861	0.00895294	MYL9	-2.19733	0.0424376
																		CRYAB	-2.26849	0.00130953	LIMD1	2.28904	0.0276262										LOC114117869	1.08208	0.0166361	TLDC2	-1.76418	0.0233147
																		DLAT	-1.15769	0.00709242	ATP2B2	2.8502	0.0301142										LOC101117184	4.88742	1.23442e-05	NNAT	-2.03944	0.000969162
																		TIMM8B	-1.5108	0.00589655	LOC114109333	4.11939	0.00114138										LOC101117691	2.41175	7.10404e-07	VSTM2L	-2.36104	0.00682752
																		SDHD	-1.08393	3.71047e-05	HRH1	1.63101	0.00515519										LOC101117955	3.46275	2.94754e-10	KIAA1755	-2.61725	0.016477
																		ATP5MG	-1.49811	0.00354804	VGLL4	1.84831	0.00881838										LOC101120186	5.70152	0.00825312	PPP1R16B	-1.66772	0.000355042
																		TTC36	-2.03093	0.0129577	TRH	5.45263	0.000110652										LOC105616860	6.71793	0.000302901	SGK2	-1.13359	0.0458073
																		LOC114118597	-2.59847	0.000658015	TMEM43	1.11705	0.00168906										CDH11	2.25629	8.60622e-10	TOX2	-3.64494	0.0392587
																		LOC101118727	-2.4749	0.0383309	KBTBD12	2.50422	0.000420654										LOC114117801	6.06038	1.17575e-05	PABPC1L	-3.55812	0.0407899
																		LOC101122667	-3.24558	2.72314e-05	BEND6	2.84754	0.0353785										LOC114117959	4.58052	0.0244068	MATN4	-1.73078	0.0491586
																		LOC105610137	-2.76462	0.000215805	DST	1.36246	0.00754766										NOL3	1.55068	0.00119467	TKDP5	-23.4553	7.40309e-13
																		MRPL17	-1.19722	0.0128513	ZBTB22	1.59099	0.0035497										ELMO3	3.43697	3.95616e-10	CDH22	-24.6447	2.59934e-16
																		HBB	-6.1897	0.000153275	BRPF3	1.41304	0.0099149										FHOD1	1.61969	7.56806e-14	LOC114117639	-9.09431	0.00978348
																		ANAPC15	-1.1524	0.0255433	LOC101108001	2.30453	5.18219e-05										TPPP3	1.07573	0.0099828	KCNB1	-5.35047	0.00386605
																		LOC101104176	-1.11307	0.0231756	DLK2	2.64972	0.00906353										HSD11B2	2.13101	0.000602841	LOC106990143	-5.63206	0.0481976
																		RPS3	-1.64762	0.0102158	RSPH9	1.17694	0.0154911										CARMIL2	1.27293	0.033889	LOC114117642	-23.4302	8.61614e-13
																		LOC105602307	-2.32946	0.00791215	TMEM151B	4.76883	0.0122524										DPEP2	3.05822	0.00432342	CNTNAP4	-4.7943	0.00993757
																		DGAT2	-3.34707	1.43225e-10	LOC114109676	5.30265	0.0231756										ESRP2	1.95519	0.00412047	VAT1L	-4.79151	0.0165002
																		ELF5	-1.31529	0.00427862	GSTA1	3.25184	7.76116e-06										CDH1	4.11026	0.00965774	PKD1L2	-4.05669	0.0312505
																		C15H11orf74	-1.14418	0.0208923	LOC101106720	5.8986	0.000596777										PDF	1.0341	0.0396034	DNAAF1	-6.71242	0.0463337
																		LOC114118454	-2.1916	0.000444939	OVAR-DRB1	1.47814	0.0161508										LOC101102413	3.12469	5.53244e-06	WFDC1	-1.4607	0.0371203
																		HSD17B12	-3.39536	1.47181e-11	LOC101109747	1.15224	0.0358223										RHPN2	2.25106	1.59924e-08	GINS2	-1.0454	0.00516382
																		PEX16	-1.02495	0.0242653	TNXB	1.86278	0.000591883										LOC101113168	4.03124	0.0061809	LOC101105019	-8.74989	0.0216486
																		LARGE2	-2.47206	0.00271777	LOC101123419	2.8179	1.9053e-05										SCN1B	1.2761	0.0200135	APRT	-1.72199	0.0332725
																		NR1H3	-1.42422	0.00307638	ZBTB12	1.42407	0.0286734										HPN	1.33428	0.0169656	CDH15	-3.27445	0.000769419
																		NDUFS3	-2.00139	0.000592296	LOC114109553	2.91163	0.0444142										FXYD5	1.25599	0.00383764	ABCC12	-8.99443	0.00208324
																		MTCH2	-1.15533	0.00014531	PPP1R10	1.79902	0.00312596										LSR	2.18357	1.10556e-05	ABCC11	-7.85881	0.0343098
																		TIMM10	-1.81237	0.0090504	HMGN4	1.43174	0.0255782										CD22	1.53881	0.036951	CBLN1	-23.9464	1.25537e-14
																		TMX2	-1.18653	0.000612116	LOC101103021	3.51989	0.0460105										SBSN	2.2843	0.000670526	C14H16orf78	-8.67741	0.0489115
																		GLYAT	-2.3735	0.000381124	CAP2	1.13726	0.0051933										ETV2	1.29182	0.000856235	SALL1	-7.34104	0.00622829
																		MRPL16	-1.32423	0.00030834	CD83	1.64986	0.0015837										IGFLR1	1.46204	0.00167893	LOC105608136	-8.07162	0.0402261
																		THYN1	-1.80939	0.00124583	GFOD1	2.19692	0.0252815										TYROBP	2.15264	1.79909e-05	LOC114117880	-4.60061	0.0139823
																		LOC114118341	-2.5476	0.0101449	PHACTR1	1.31007	0.00214886										C14H19orf33	3.63065	0.00434049	CES5A	-23.5054	5.73762e-13
																		C16H5orf58	-1.97847	0.0436479	LOC114109730	3.05042	0.00319354										RASGRP4	1.18478	0.0284299	LOC114117881	-2.15522	0.0381706
																		AK6	-1.53924	0.00625429	TMEM170B	2.5834	0.0405667										MAP4K1	1.87938	0.00206644	SLC12A3	-4.62255	0.0345528
																		MRPS36	-1.66294	0.000592347	ELOVL2	3.67036	0.0104653										GMFG	1.47098	0.0234451	NLRC5	-1.20705	0.0130645
																		CCNB1	-2.56273	6.26596e-05	LOC101106554	2.71496	0.00198985										DLL3	5.05096	0.0329838	CNGB1	-6.04642	0.0491975
																		LOC114118736	-1.40813	0.0153712	DSP	2.78741	0.000329886										MIA	1.62544	0.000481521	CDH11	-2.02828	0.00181803
																		NDUFAF2	-1.07067	0.00495294	LOC105603892	2.2564	0.0124364										FBL	1.03969	0.014822	BEAN1	-3.96428	0.0234922
																		GPX8	-1.03673	0.0191567	F13A1	2.84571	1.97325e-09										LOC101122545	3.68929	2.83749e-07	CA7	-7.65757	0.0128489
																		NDUFS4	-1.58827	0.00336519	ITGA8	1.97281	0.0299097										EXOSC5	1.00715	0.0399824	RRAD	-2.18761	0.0182122
																		HMGCS1	-1.09058	0.0230332	NOX4	1.82633	0.00747599										PAFAH1B3	1.30699	0.000434373	EXOC3L1	-1.58431	0.0394993
																		CCDC152	-1.45651	0.0377635	LOC114110174	2.1023	0.0274596										POU2F2	2.43023	0.00332375	TSNAXIP1	-3.13029	0.035584
																		LOC114118741	-2.73573	0.00510143	LOC114110046	2.34387	0.00956458										GRIK5	2.44947	0.000319976	SLC7A6	-4.95218	0.0228706
																		ADAMTS16	-2.00089	0.0328765	GAB2	1.41371	0.000197957										CD79A	1.79008	0.0317124	CDH1	-5.98859	0.0102955
																		NDUFS6	-2.3492	6.86025e-05	VWA5A	1.13492	0.00242897										LOC114117995	2.31115	0.00439832	ZFHX3	-2.56808	0.00840107
																		MRPL36	-2.21056	0.000352015	SLC37A2	1.30697	0.0339001										LOC105605921	2.05938	0.0440059	PMFBP1	-24.4463	8.79453e-16
																		NKD2	-1.87257	0.0202279	ARHGAP32	1.53772	0.00851606										LOC105605823	1.53424	0.0116592	ZNF821	-1.44681	0.0231789
																		SDHA	-1.87997	1.24217e-06	NFRKB	1.07148	0.0287402										ZNF428	1.03729	0.0391853	MARVELD3	-7.28217	0.0156543
																		MSMO1	-1.4876	0.00500781	LOC106990353	3.20485	0.0288041										KCNN4	4.45246	0.000156451	ZNF536	-3.87416	0.045883
																		TMEM154	-2.45439	0.0299715	VWCE	1.28802	0.0288299										CEACAM16	2.77864	0.0134918	RHPN2	-1.98831	0.0131753
																		GATB	-1.85126	0.000389745	MYRF	1.3303	0.037133										KLC3	4.27391	0.000156676	WDR88	-7.18207	0.0444054
																		MMAA	-1.97331	8.94159e-06	AHNAK	1.75124	6.06529e-05										GNG8	2.64924	1.23222e-06	NPHS1	-9.36403	0.0312154
																		LOC114108787	-1.3439	0.0441077	FERMT3	1.12192	0.0100964										NPAS1	3.44529	0.00433936	WDR62	-3.07679	0.016477
																		UCP1	-6.33835	5.33288e-08	LOC114110128	2.94934	0.00777387										TMEM160	1.15656	0.0418255	LOC105608827	-4.33782	1.28395e-08
																		MGST2	-1.28517	0.00214886	SSH3	1.38534	6.81044e-09										INAFM1	1.12021	0.0465415	CATSPERG	-3.88794	0.0324295
																		NDUFC1	-2.00058	1.28753e-05	LOC105604146	1.13898	0.0452285										C5AR1	1.79508	0.000139282	LOC105608831	-7.20755	0.02621
																		LOC105602786	-2.50203	0.00401075	TH	3.65418	3.88426e-05										C5AR2	1.29901	0.032904	LOC101114133	-23.5871	2.1071e-13
																		C17H4orf45	-3.06574	0.0123064	IGF2	2.8171	0.00118579										LOC105608443	1.39983	0.0473279	LOC101114382	-23.8809	1.99479e-14
																		PPID	-1.05876	0.00165302	PGGHG	1.09371	0.0107115										LOC114118015	2.68574	9.53479e-06	LOC105602068	-22.7838	2.28244e-12
																		ETFDH	-1.48037	4.58823e-05	SCGB1C1	3.71053	9.54409e-05										EMP3	1.76858	6.54865e-06	LOC105608817	-8.69874	0.0194622
																		LOC101111229	-1.80419	0.0175973	PRKG1	1.2052	0.0174227										CA11	3.88913	2.02293e-18	LRFN1	-4.19956	0.0345959
																		AACS	-2.35821	0.00118241	PAPSS2	2.46105	0.00552174										LHB	4.38154	0.0477569	LOC114117812	-24.7869	1.57982e-16
																		BRI3BP	-1.88564	0.00154716	TNKS2	1.42293	0.0396269										NTF4	5.31715	0.00870092	LOC114117813	-25.0865	1.72801e-14
																		SCARB1	-1.66597	5.55868e-06	LOC106991852	2.38072	0.00143985										SNRNP70	1.42136	0.014458	SPTBN4	-4.2334	0.046246
																		CDK2AP1	-1.17859	0.00303758	BLNK	1.58839	0.0230849										CD37	1.02755	0.0433457	FCGBP	-3.02136	0.00563715
																		C17H12orf65	-1.28421	0.0313346	PIK3AP1	1.30018	0.00220814										SLC17A7	4.91943	0.0299067	LOC101122545	-4.68655	0.0445599
																		PEBP1	-1.0244	0.0256451	SLF2	1.016	0.0230943										PIH1D1	1.13438	0.00520967	TMEM145	-1.84717	0.0453703
																		C17H12orf49	-1.25643	0.00985081	SEMA4G	1.12267	0.0107272										RCN3	1.0365	0.00379904	GRIK5	-4.55429	0.0419994
																		LOC105602903	-1.85234	0.00406946	COL17A1	1.51858	0.000669637										IL4I1	1.80088	0.0118907	LOC101108413	-5.29248	0.0300013
																		PLA2G1B	-2.98821	0.0325598	CFAP58	3.26075	0.00634114										SPIB	2.47239	0.0203325	LOC101106541	-8.72248	0.00449482
																		LOC101117965	-1.88542	0.00419507	NHLRC2	1.87738	0.0373878										MYBPC2	2.58464	0.00387989	LOC101106789	-23.6213	1.62956e-13
																		DYNLL1	-1.29718	0.00223007	EMX2	2.60278	0.00853314										CLEC11A	1.20054	0.0132583	APOE	-1.40316	0.0205087
																		COQ5	-1.24749	0.000178644	TACC2	1.03573	0.000256468										C14H19orf48	1.09519	0.048118	LOC101112590	-9.20338	0.0105177
																		POP5	-1.61709	0.000718524	MBP	1.55081	0.0129456										KLK8	5.80845	2.18104e-05	PNMA8A	-6.39517	0.0353781
																		MLEC	-1.09357	0.00060648	TSHZ1	1.0321	0.00372816										KLK9	4.4597	0.000214414	DACT3	-1.34582	0.029124
																		ACADS	-2.08947	2.47701e-07	LOC101104950	3.99434	0.0106235										KLK10	4.3037	9.43934e-12	NPAS1	-3.92261	0.0146479
																		MVK	-1.71911	0.0101872	SLC39A6	1.0404	0.0278788										LOC101123403	1.1695	0.0279608	HSD17B14	-3.69508	0.0408242
																		MMAB	-2.01493	0.00234744	KLHL14	1.25664	0.0402853										LOC114117768	1.45742	0.00101955	TRPM4	-2.14986	0.0265746
																		NIPSNAP1	-1.50328	0.00129541	DSC2	1.71535	0.0299663										LOC101102085	1.85786	0.00139197	CCDC155	-2.97375	0.0473266
																		LOC101108778	-1.9478	0.00518574	ZNF521	1.04993	0.0489692										LOC105601985	2.2903	0.00338738	CPT1C	-1.84345	0.0226411
																		ASCC2	-1.11676	0.00795692	LAMA3	1.00538	0.0428571										SPACA6	1.42712	0.023421	KLK6	-23.9832	1.13799e-14
																		CASTOR1	-1.04039	0.000586931	LOC114110447	5.61503	5.14493e-05										LOC101113619	1.33244	0.0160366	KLK7	-6.43329	0.035584
																		MTFP1	-2.35462	2.50316e-05	ANKRD29	2.55751	1.32489e-07										ZNF579	1.25486	0.00172604	KLK12	-23.8206	5.46765e-14
																		CHCHD10	-2.37557	9.34642e-05	SMCHD1	1.37393	0.035168										ISOC2	1.05378	0.0329192	LOC114117775	-7.15885	0.0413225
																		SMARCB1	-1.41021	0.0051933	LOC105604469	1.41356	0.0114302										UBE2S	1.23645	0.00885324	CEACAM18	-23.7916	6.65088e-14
																		MIF	-1.93403	0.0149405	EPB41L3	2.01255	1.38889e-07										TMEM238	1.74662	0.0148391	LOC101120859	-6.49072	0.0282315
																		LOC101111911	-2.3355	0.000658015	IMPA2	1.095	0.0190233										IL11	3.78077	0.000364329	LOC101105099	-4.39794	0.0083112
																		RSPH14	-2.07021	0.0478283	PRELID3A	1.04247	0.0333109										LOC101121036	4.15119	0.000950029	LOC114118020	-6.16541	0.0289226
																		SDF2L1	-2.21971	0.0055895	SPIRE1	1.28022	0.00199855										TMEM150B	2.73416	0.00330739	LOC114118022	-9.17613	0.00730615
																		YDJC	-2.27594	0.00335881	SETBP1	1.79851	0.0015319										TMEM86B	1.5438	0.00114838	LOC101111573	-23.7238	6.95074e-14
																		UBE2L3	-1.2712	0.0129602	SIGLEC15	2.47748	0.0245052										PTPRH	1.73072	0.00751259	LOC101112343	-6.39385	0.0356569
																		THAP7	-1.77622	0.00336339	LOC114110519	3.38793	0.0339001										TNNT1	3.69032	2.85329e-06	LOC114118057	-23.5105	6.61014e-13
																		MZT2B	-2.27091	0.0193049	LOC105604530	5.03368	0.0301929										LOC114117936	2.08759	0.0211948	LOC101108819	-5.24082	0.00948445
																		SLC25A1	-2.54287	3.48206e-05	LOC114110477	1.69884	0.0367453										LENG9	1.13794	0.0268689	CACNG6	-6.04885	0.0221557
																		LOC114108859	-3.29178	1.86619e-07	ATP8B1	1.18562	0.0263954										CDC42EP5	1.2194	0.0146959	NCR1	-5.41596	0.00792775
																		MRPL40	-2.37256	0.00137398	BCL2	2.21689	0.0274764										LOC100192427	2.47435	0.000104919	LOC101104006	-6.8014	0.0185458
																		UFD1	-1.36058	0.0266724	LOC114110471	2.29396	0.0482297										LOC101106542	2.37432	2.46765e-05	LOC114117939	-7.19276	0.0402261
																		GNB1L	-1.70891	0.0201184	LOC100144429	5.58005	2.22446e-08										LOC105602100	2.40935	2.29532e-08	LOC101105894	-4.46292	0.026779
																		TXNRD2	-1.97926	0.000525955	TPSB2	4.70066	9.24961e-07										TFPT	1.17356	0.0119814	CDC42EP5	-2.17792	0.0324178
																		RANBP1	-1.48598	0.0110562	SRRM2	1.20654	0.00894323										ZNF444	1.07927	0.0162368	LOC101103499	-8.07329	0.0436045
																		DGCR6L	-1.91857	0.0048932	FLYWCH1	1.34142	9.69417e-05										POU2AF1	3.43547	0.00148803	NLRP13	-24.7165	1.69725e-16
																		GABRB3	-2.93156	0.0132345	LOC114110662	2.37742	0.00882948										LAYN	1.05566	0.00271708	NLRP8	-24.0956	4.23353e-15
																		MRPL46	-1.21782	0.0122753	LOC101117554	1.71524	0.0490768										IL18	1.08125	0.0384842	SMIM17	-1.93204	0.044035
																		MRPS11	-1.7875	0.000694511	LOC114110635	5.31206	0.0020462										NNMT	1.62386	0.0176586	LOC101114551	-3.68491	0.00689212
																		LOC114109004	-1.17052	0.024962	LOC114110636	3.99964	0.0388382										LOC101117785	3.19737	0.00518473	LOC114118103	-2.55592	0.0136052
																		CIB1	-1.31104	0.0194664	MGRN1	1.39789	0.000221796										JAML	1.4716	0.0154651	TRPC6	-1.54514	0.048069
																		TMED3	-2.00799	2.25446e-06	SMG1	1.58425	0.0301929										MPZL2	2.18982	0.000595416	LOC101103347	-8.15694	0.0345528
																		CFAP161	-2.24245	0.0498107	IGSF6	2.15109	0.00262416										CCDC153	3.13395	0.0275246	LOC101104089	-1.16739	0.0452299
																		STARD5	-1.55136	0.0110751	HS3ST2	2.45105	0.0190233										THY1	1.23359	4.48117e-05	ANKK1	-23.6716	1.09398e-13
																		MCEE	-1.14036	0.0128627	PRKCB	1.47215	3.93476e-05										TRIM29	4.61738	0.000229323	DRD2	-23.6896	1.46603e-13
																		ADAMTS7	-1.22888	0.00720714	NFATC2IP	1.41751	0.000698248										SERGEF	1.35509	0.0270419	NXPE2	-8.14979	0.0346443
																		LOC114109020	-5.47872	0.00619139	SEZ6L2	1.86773	0.011129										USH1C	1.29984	0.000296697	APOA4	-8.7217	0.0470991
																		ETFA	-1.23164	0.000348714	LOC101120462	3.7553	0.00723234										PLEKHA7	1.12229	0.0306358	LOC101117785	-2.18018	0.0221308
																		COX5A	-2.43615	1.9928e-05	ITGAM	2.72953	0.000694511										RASSF10	3.65691	1.31971e-10	FXYD6	-1.23993	0.0300294
																		LOC101113741	-3.43251	0.0266724	ITGAX	1.98117	0.0492481										LOC101121371	7.97752	1.45909e-10	TMPRSS4	-24.1106	5.09264e-15
																		KIAA0391	-1.09194	0.00340499	ITGAD	2.10311	0.0482876										LYVE1	1.53948	0.0201309	SCN4B	-6.11715	0.0092133
																		PSMA6	-1.24937	0.00209849	KCTD7	2.7415	0.000383901										AMPD3	2.22834	0.00320675	TREH	-7.78324	0.0397183
																		FKBP3	-1.22036	0.0131198	CASTOR2	1.22548	0.0195485										SYT9	1.07212	0.0292094	UPK2	-6.46132	0.0417801
																		TGM5	-5.41702	4.13153e-06	ELN	1.39235	0.0281106										LOC105614607	1.93857	3.08853e-05	MFRP	-23.5865	2.22135e-13
																		SERF2	-1.37499	0.0373468	HIP1	1.40752	0.000856321										TRIM6	3.4736	0.00278762	TECTA	-25.1198	1.63125e-14
																		HYPK	-1.84465	0.0155892	CCL24	3.68138	3.47773e-05										LOC101117960	3.66821	2.28835e-06	GRAMD1B	-1.9001	0.0220115
																		LOC114109130	-4.94058	0.0278281	TRIM4	1.69888	0.0487946										LOC101102587	5.44068	1.08085e-12	OTOG	-7.0952	5.85371e-05
																		NDUFB1	-2.85852	2.20299e-06	CYTH3	1.02791	0.00511302										LOC101118216	6.15203	6.52309e-05	LOC101122667	-1.88831	0.044035
																		CHGA	-1.67072	0.0288234	ZNF316	1.17149	0.00205585										FOLR3	4.93271	1.09172e-10	LOC105610137	-2.81309	2.53713e-05
																		GLRX5	-1.92821	0.000364574	SLC29A4	3.96946	0.0210812										FOLR2	1.92606	3.49032e-06	MRVI1	-1.48669	0.00885914
																		HHIPL1	-1.7176	0.0005331	FOXK1	1.3765	0.00625607										STARD10	1.44677	0.0166281	C15H11orf16	-7.15371	0.035067
																		WDR25	-1.04811	0.0105218	NID1	1.2001	0.0270893										RELT	1.27207	0.0345704	STK33	-4.24948	0.0470991
																		LOC114109081	-2.48352	0.00432697	GPR137B	1.1368	0.000989922										LOC101117015	1.53257	0.0238224	DNHD1	-4.03977	0.0216737
																		LOC114109080	-1.2131	0.00119225	LOC105604928	5.38807	0.00747599										LOC105602333	1.48692	0.00893157	CNGA4	-23.3746	9.63866e-13
																		DLK1	-4.68242	2.75478e-07	ARID5B	1.60512	0.00949236										WT1	2.19856	1.0205e-07	LOC101123662	-8.77939	0.0054619
																		GTL2	-1.30057	0.00497603	USP54	1.11191	0.0452285										LRP4	1.46745	0.015723	LOC114118428	-8.75793	2.60436e-05
																		LOC105606646	-2.08939	3.80213e-05	KCNMA1	1.54572	0.0176338										SPI1	1.42857	0.00159036	CHRDL2	-8.4732	0.00107065
																		LOC114109082	-3.61643	0.0471883	DLG5	1.20519	0.00042264										TIMM10	1.15326	0.0301087	MAP6	-5.01267	0.0136052
																		CINP	-1.13273	0.0321217	ZMIZ1	1.18657	0.0337394										SMTNL1	3.42781	0.0227969	LOC101109482	-7.17514	0.00366024
																		ANKRD9	-1.94599	0.00289801	LOC105605027	1.17519	0.0150735										YPEL4	4.34543	4.04355e-13	MYO7A	-3.99647	0.00752028
																		APOPT1	-1.77125	0.00881838	SNCG	1.73894	0.00337076										SELENOH	1.13076	0.0295131	ANO3	-1.74756	0.0275764
																		NUDT14	-2.16301	0.00495294	LOC101115853	2.54954	0.030387										TCN1	3.39756	0.0322817	KCNA4	-4.86711	0.00815147
																		LOC101107475	-2.2349	0.00174485	C25H10orf71	3.98038	0.00216007										MS4A2	5.15029	0.000129691	PAX6	-3.95641	0.0406928
																		MRPS24	-1.05194	0.0245641	PARG	1.0769	0.011369										MS4A7	1.98618	0.0299785	LOC105602422	-24.1272	3.29995e-15
																		CMC1	-1.41281	0.0225443	KBTBD11	1.79765	3.78335e-06										MS4A1	2.21237	0.0300699	KIAA1549L	-6.25501	0.00120426
																		LOC114109406	-2.53643	0.00019833	GPM6A	1.59389	0.000192594										LOC114118712	3.36374	0.0417557	C15H11orf91	-7.39052	0.0330292
																		PDHB	-1.49058	2.45344e-05	CFAP97	1.04844	0.0268879										C16H5orf58	3.67675	0.0353173	LOC114118454	-3.64366	8.32535e-06
																		LOC105603509	-1.63036	0.00171511	C26H4orf47	1.01796	0.0382622										FGF18	5.13857	5.90342e-14	LOC101108158	-23.6259	6.95074e-14
																		TKT	-2.00624	0.000718524	FAM149A	1.42348	0.00509754										LOC101112162	1.63204	0.00803564	LARGE2	-3.13502	0.0206152
																		MANF	-1.0945	0.0160591	LOC114111046	3.85302	9.27596e-08										GAPT	2.85597	0.0113851	RAPSN	-3.63068	0.0360245
																		IFRD2	-1.46907	0.00515416	LOC101116121	1.48767	0.000586931										SELENOP	1.06384	5.66531e-05	LRRC55	-2.13936	0.000995877
																		MST1	-2.20802	2.47701e-07	MFHAS1	1.16298	0.0183184										FYB1	1.02788	0.0477685	APLNR	-2.22058	7.29801e-06
																		KLHDC8B	-1.94536	0.00254906	ADGRA2	1.70828	0.00835793										C1QTNF3	2.86932	6.16295e-05	LOC101106879	-7.29901	0.035096
																		LOC101117707	-2.18459	0.0363874	LETM2	1.24485	0.0408614										CDH18	4.39739	0.0211804	DTX4	-3.0774	0.0221308
																		LOC106991782	-2.61424	0.00046937	IDO1	1.79195	0.0015837										BASP1	3.30231	1.11201e-08	INSYN2B	-9.14113	0.00141069
																		NDUFAF3	-1.18734	0.0236211	KAT6A	1.04252	0.0497426										LOC114118751	5.21066	2.69889e-05	NEURL1B	-1.64117	0.0084369
																		LOC101110095	-2.07425	5.76376e-06	THRB	2.28238	0.00333723										C16H5orf49	2.88636	0.0346309	LOC105602453	-10.0499	0.00249197
																		PFKFB4	-2.06495	0.00229461	ZBED1	1.10904	0.0354082										ADCY2	1.14136	0.0412749	STC2	-9.54118	0.000619759
																		ATRIP	-1.17522	0.00898502	LOC101116024	1.37512	0.00975492										LOC114118759	1.76239	0.00492152	ENC1	-1.4461	0.0494178
																		PTH1R	-1.41465	0.0236211	LOC105605360	1.5551	0.0106627										TPPP	1.2871	0.0104721	MAP1B	-1.13371	0.00959147
																		PRSS42P	-1.46078	0.00894323	BMX	1.36061	0.0263516										MND1	2.17716	0.0191698	CCNB1	-2.23348	0.0299709
																		LTF	-2.54052	0.00019833	CDKL5	2.69019	0.0421743										UCP1	5.41987	0.0106765	LOC101122306	-1.27219	0.0419465
																		LOC101119765	-1.03105	0.0389832	MAP3K15	2.64861	0.0109098										PCDH10	2.31442	0.00833265	RGS7BP	-3.33174	0.0291053
																		MRPS25	-2.54967	0.000592296	RPS6KA3	1.17994	0.0312375										BATF3	2.90673	5.45361e-06	HTR1A	-24.0234	8.95139e-15
																		CHCHD4	-1.02593	0.0293713	GPR34	2.56805	0.00020418										LOC114108660	1.27108	0.031311	IPO11	-1.26687	0.00695911
																		ACAD9	-1.65687	0.000250223	LOC101108374	1.3242	0.0205169										PDGFC	1.43878	0.000230046	ACTBL2	-23.5485	3.05646e-13
																		LOC114109343	-3.77149	0.002919	RIBC1	1.99372	2.25446e-06										PUS1	1.24346	0.00903748	MAP3K1	-1.27467	0.0145392
																		COPG1	-1.06382	0.00557745	PIM2	1.86592	4.23015e-05										ARL6IP4	1.16213	0.0160694	MCIDAS	-6.8355	0.0494782
																		EEFSEC	-1.22834	0.0170732	WAS	1.42492	0.0246247										WDR66	2.59317	0.00616282	PLCXD3	-1.87622	0.0470879
																		LOC101107906	-1.41971	0.0446276	CFP	1.1567	0.0427509										ORAI1	1.14641	0.000741326	EGFLAM	-1.75368	0.0111594
																		KLHL31	-1.18839	0.0480123	JADE3	1.10361	0.0400175										TESC	1.21695	0.0153031	RXFP3	-9.00787	0.00978348
																		CUTA	-1.48718	0.00165302	LOC105605487	1.95192	0.0026545										SDS	1.69181	0.0042191	MYO10	-1.941	1.91978e-05
																		BAK1	-1.04428	0.044868	AR	2.80902	0.0148925										BICDL1	1.91985	0.000263345	LOC114118755	-5.16793	0.000838627
																		LOC101118647	-1.65148	0.0252393	FOXO4	1.63916	5.21895e-07										FOXN4	3.8317	0.000444593	SEMA5A	-1.94551	8.77046e-09
																		SLC26A8	-1.97367	0.00345537	ZMYM3	1.17606	0.00214886										SELPLG	1.35309	0.00800626	LRRC14B	-7.35231	0.0339313
																		CCDC167	-1.9432	0.00601014	NEXMIF	3.42797	0.0090504										LOC114108834	1.58753	0.00938877	LOC114108867	-7.67959	0.0216486
																		SAYSD1	-1.01492	0.0218948	LOC101112543	1.97514	0.0238768										LOC101105359	3.06688	0.000252653	EDNRA	-1.56133	0.0140941
																		KCNK16	-4.64359	0.0276646	PRRG3	1.45522	0.0200583										MN1	1.87265	4.47762e-05	ZNF827	-2.77668	0.000250574
																		PTCRA	-1.74658	0.0382622	LOC101114938	4.00056	0.0292272										LIF	2.52833	0.000240488	FREM3	-8.23013	0.0237528
																		MRPL2	-1.50465	0.00315076	LOC105605573	1.63236	0.0480112										SEC14L2	3.14444	7.54868e-06	LOC114108787	-1.78395	0.0106525
																		LOC101111670	-1.80094	0.0104653	GPC3	1.31834	0.0395955										GAL3ST1	2.88791	0.00606791	RNF150	-1.31029	0.00482221
																		MRPL14	-1.89606	0.00215707	STK26	1.49721	0.0200627										SELENOM	1.71833	0.00101956	PCDH10	-5.98375	0.0236538
																		MMUT	-1.19551	6.48337e-05	TMEM255A	1.97498	0.0321196										INPP5J	3.14479	0.0259008	GRIA2	-23.6468	1.21766e-13
																		LOC101121379	-1.96814	0.0328805	GRIA3	1.36314	0.00849829										SFI1	1.13625	0.00393918	LOC114118852	-25.5557	6.45518e-15
																		HSPA1A	-1.36497	0.0342129	SMARCA1	1.19005	0.0132892										LOC114108840	2.16093	0.0037672	LOC101111229	-1.68864	0.000808739
																		LOC114108605	-1.29837	0.0228731	BCORL1	1.00743	0.0278281										LOC114118870	7.91449	0.0119705	ANHX	-9.50541	0.00690537
																		TCF19	-1.34068	0.0343629	ELF4	1.56873	0.0224047										LOC114118873	5.32728	0.0465435	POLE	-3.48531	0.045774
																		GTF2H4	-1.22419	0.0258489	LOC114111683	1.52279	0.000383901										LOC114118875	3.9202	2.91166e-05	MMP17	-3.04052	0.0370955
																		TUBB	-1.0194	0.00413871	RAB9B	2.3194	0.00553893										LOC114118876	2.88912	0.00196981	RIMBP2	-5.87437	0.0391677
																		MRPS18B	-1.2492	0.00394268	BTK	1.18428	0.0274596										LOC101108519	6.22443	0.000181827	LOC101114468	-9.25486	0.00918013
																		RPP21	-1.21392	0.0451956	GLA	1.47387	0.044868										LOC114118884	3.0389	0.011753	LOC114118854	-10.5902	0.0118254
																		LOC101109397	-1.64011	0.00324409	ZMAT1	1.2324	0.00426909										LOC114118886	5.36164	0.00967622	LOC114108812	-7.88498	0.0138255
																		LOC101110974	-2.96859	5.03418e-06	DIAPH2	2.3325	0.00983895										LOC101115772	3.8357	0.0279608	SCARB1	-1.50382	0.000932008
																		LOC101111915	-2.03234	0.00260671	LOC114112099	3.82521	0.0446794										LOC114118890	3.20875	0.0451548	DNAH10	-6.83137	0.000537674
																		LOC101113893	-1.62033	0.0386371	LOC114112100	3.89584	0.0279132										LOC114108841	5.27595	0.000127849	ABCB9	-1.56307	0.0273409
																		TPMT	-1.03479	0.0233775	LOC114112094	2.59871	0.011369										LOC105602957	1.22468	0.0172581	B3GNT4	-24.5521	1.82101e-19
																		LOC101113032	-1.28574	0.00012375	LOC114112101	3.8177	0.0122442										MIF	1.3748	0.000956808	MORN3	-3.89164	0.0345528
																		DTNBP1	-1.1105	0.0434081	LOC114112098	3.81198	0.0103084										LOC101111397	5.24267	0.0266001	LOC114118856	-5.67512	0.00220807
																		NOL7	-1.12192	0.0431092	LOC114112115	1.94296	0.0471883										LOC101111664	1.82099	0.0278832	SRRM4	-5.48096	0.00281444
																		LOC101106042	-1.01506	0.0141011	TOM1L1	1.00417	0.000567593										LOC101118990	3.54837	1.21505e-06	KSR2	-10.4771	0.0130302
																		EEF1E1	-1.11014	0.01181													LOC101111911	1.17755	0.0290926	NOS1	-4.98464	0.00978348
																		FARS2	-1.73578	0.00141298													GGT5	1.28155	0.014112	LOC114118859	-8.36287	0.0105191
																		RPP40	-1.12179	0.0399709													RAB36	4.38264	6.65586e-09	CABP1	-5.38719	0.000180242
																		ECI2	-1.54576	0.0110751													GNAZ	1.84816	0.000154433	HNF1A	-6.20325	0.0022117
																		SLC22A23	-1.20183	0.030387													THAP7	1.05843	0.0211804	LOC106991684	-7.89453	0.0426162
																		LOC114110108	-5.42182	0.0253379													MZT2B	1.51922	0.0240172	TMEM119	-3.04016	0.0236406
																		HIKESHI	-1.11743	0.00540263													GNB1L	1.09212	0.0146868	CRYBB3	-4.51283	0.0312386
																		TMEM126A	-2.32818	1.56109e-05													TXNRD2	1.13973	0.00615617	LOC101105359	-3.2521	0.0305562
																		TMEM126B	-1.27644	0.000115118													TANGO2	1.17521	0.00632389	LOC101112166	-9.4224	0.00240158
																		TENM4	-1.58184	0.00294517													RANBP1	1.18925	0.0104837	TCN2	-1.36919	0.0234579
																		LOC101120326	-2.19976	5.18219e-05													ALDH1A3	1.55953	0.000257589	INPP5J	-7.83508	0.00113634
																		NDUFC2	-1.14947	0.00538091													MCTP2	2.49907	1.39695e-05	PIK3IP1	-1.1099	0.019589
																		THRSP	-2.78167	1.63541e-05													LOC114109097	5.25228	0.0443965	SLC5A1	-9.25274	0.00847889
																		NRGN	-1.79009	0.0234509													BLM	1.22061	0.0461627	BCR	-1.46602	0.0233816
																		FOXRED1	-1.12361	0.0170205													BNC1	4.41572	0.000470196	SLC7A4	-2.43024	0.0264444
																		SDHAF2	-1.00395	0.0487946													SH3GL3	1.22187	0.0374476	MAGEL2	-4.90955	0.0173175
																		FADS1	-1.08365	0.0205169													ARNT2	2.62917	4.47762e-05	LOC114109254	-6.4731	0.0474944
																		FADS2	-1.42616	0.000495968													TARSL2	1.4453	0.0404488	GABRB3	-6.44977	0.0233286
																		B3GAT3	-1.72637	0.000150163													PSTPIP1	1.93747	4.50045e-05	CERS3	-8.89251	0.000181058
																		CSKMT	-1.62976	0.000761043													LINGO1	1.12648	0.0194399	ADAMTS17	-2.10215	0.0273409
																		POLR2G	-1.09037	0.0311092													COMMD4	1.0888	0.0406579	MCTP2	-2.17054	0.0140249
																		LOC114110053	-1.24723	0.0104676													SCAMP5	2.11074	1.92397e-05	NTRK3	-3.93455	0.0169605
																		PLA2G16	-1.0186	0.00129319													RPP25	3.78397	0.0136491	RHCG	-7.99944	0.0138255
																		LOC106991840	-2.25162	4.74017e-05													STRA6	5.65992	3.97867e-09	BNC1	-7.11528	0.0368838
																		MACROD1	-1.1871	0.0388382													LOC101113741	3.67288	0.0252721	RASGRF1	-6.81436	0.0053891
																		TRPT1	-1.30121	0.0257387													LOC101122059	5.691	0.0113456	CEMIP	-6.5897	0.00181803
																		NUDT22	-1.34193	0.0288702													LOC105603195	1.25873	0.0244068	TMC3	-9.48082	0.00397666
																		VEGFB	-1.08548	0.0468471													LRFN5	3.19237	0.0260738	LOC114109103	-1.82942	0.0327704
																		TM7SF2	-1.81024	0.00053808													MIS18BP1	1.45969	0.0464601	LOC114109014	-2.58032	0.0283727
																		KCNK7	-2.29711	0.00181787													LOC114109280	4.7418	0.0370751	FAM189A1	-5.83328	0.0211909
																		CCDC85B	-1.41579	0.0323121													GPR68	3.12266	4.43542e-07	CHRNA7	-24.7653	1.13932e-16
																		MRPL11	-1.66465	0.00408904													CCDC85C	1.42329	9.22918e-05	SH2D7	-24.4075	6.84679e-16
																		DPP3	-1.03698	0.0401252													DEGS2	1.50984	0.0170046	CCDC33	-4.45541	0.0419628
																		SPTBN2	-1.07646	0.0153712													GTL2	1.11796	0.012042	ISLR2	-5.86949	0.0110046
																		PC	-2.28277	7.07077e-09													LOC105603269	1.84142	0.00577261	PML	-1.23904	0.02482
																		RHOD	-1.31444	0.0369859													ANKRD9	1.31892	0.000257194	FOXG1	-5.66584	0.0179277
																		NDUFV1	-2.95136	7.00591e-07													EXOC3L4	3.17402	4.79449e-05	AKAP6	-3.88591	0.0249771
																		NUDT8	-2.29113	0.00401075													LOC114109056	3.32326	9.26918e-11	FOXA1	-23.4837	4.23353e-15
																		NDUFS8	-2.13891	0.000694511													TRMT61A	1.23037	0.00747884	TTC6	-6.51736	0.0417277
																		MRPL21	-1.97925	0.000796325													XRCC3	1.33322	0.000371585	STRC	-9.32179	0.0302693
																		SLC22A18	-2.65654	0.00468179													NUDT14	1.47216	0.0154058	ELL3	-1.44681	0.0485339
																		MRPL23	-1.51242	0.0284874													CRIP1	3.00936	6.72192e-08	FRMD5	-4.08371	0.000614276
																		CHID1	-1.39182	0.0100964													TEDC1	2.27775	3.61759e-08	FAM181A	-23.948	1.48416e-14
																		POLR2L	-2.42712	0.00171669													LOC105603282	1.34329	0.000942377	LOC114108618	-2.1111	0.0133899
																		PNPLA2	-1.07757	0.0278667													LOC101107475	2.99859	0.0232691	SERPINA1	-5.37027	0.00397769
																		SLC25A22	-1.86856	0.00498202													LOC101108817	3.88829	0.00444338	SERPINA5	-2.86148	0.0156691
																		TALDO1	-2.04718	0.00179019													LOC101108781	2.58964	0.0163014	LOC101115576	-8.30176	0.0248769
																		CDHR5	-4.20724	5.70166e-08													LOC101113211	1.82238	0.0168084	TCL1A	-9.2619	0.00347969
																		IRF7	-1.564	0.0107485													LOC101105315	2.61114	0.0416854	GSKIP	-1.03635	0.0368838
																		LMNTD2	-2.23841	0.00731737													DLEC1	1.2721	0.00570906	RTL1	-5.50709	6.2312e-05
																		HRAS	-1.41645	0.0271524													LOC780455	1.60172	0.00162758	GPR132	-1.68498	0.02482
																		LOC101105867	-1.19906	0.0395955													HHATL	2.47032	0.000370052	VOPP1	-1.13887	0.0466314
																		CISD1	-1.57555	0.00137449													FRMD4B	1.52584	0.000402351	STAC	-1.64926	0.0376308
																		LOC114110268	-1.3948	0.0244955													LOC105607598	3.46386	3.29178e-05	TRANK1	-1.38014	0.0193634
																		FFAR4	-1.49358	0.00992545													C19H3orf49	3.87084	0.00854828	VILL	-5.19538	0.01669
																		RBP4	-1.4491	0.0090504													SYNPR	4.86495	1.20598e-05	SLC22A14	-6.88022	0.0483173
																		GOLGA7B	-1.77527	0.0281925													IL17RB	1.52099	0.00772442	ACVR2B	-3.45821	0.035584
																		NDUFB8	-1.45818	0.00517973													ITIH4	2.26004	0.000501427	SCN10A	-10.4984	0.0083112
																		MRPL43	-1.38528	0.00329263													GNL3	1.10261	0.0090168	SCN11A	-3.49269	0.00395001
																		NPM3	-1.46062	0.0070729													STAB1	1.36044	0.000593262	MOBP	-24.1814	2.63279e-15
																		ELOVL3	-4.96265	8.96135e-06													TNNC1	1.72679	0.0240862	CCDC13	-8.98209	0.0119576
																		SFXN2	-1.03116	0.0285691													RRP9	1.7538	0.00164197	LOC105610993	-1.82111	0.0181214
																		CYP17A1	-2.63884	0.00243999													LOC101118481	1.32462	0.0444776	LHFPL4	-5.26169	0.012364
																		ATP5MD	-2.70183	1.14237e-05													CACNA2D2	2.21874	0.000357403	SRGAP3	-4.09352	0.0155716
																		LOC101115083	-1.01926	0.0382622													SEMA3B	1.6051	3.18554e-06	GRM7	-8.18033	0.0308027
																		GPAM	-1.25633	0.0469088													GPX1	1.46725	2.87267e-05	ADAMTS9	-1.387	0.000546333
																		SLC18A2	-2.11292	0.00295985													TREX1	1.38274	0.0271663	CADPS	-24.31	2.05293e-15
																		LOC114110247	-4.46766	3.02017e-10													ATRIP	1.48408	0.00108284	FAM3D	-23.4797	7.73137e-13
																		UROS	-1.6333	0.0154318													LOC106991783	1.03139	0.0352073	LOC114109437	-2.97598	0.0486209
																		ECHS1	-1.76386	1.53299e-06													SC5	6.28551	5.48377e-07	ACOX2	-2.29382	0.0470879
																		PAOX	-1.38676	0.0295908													LOC101117971	1.55876	0.000590691	IL17RD	-1.70221	0.00054249
																		MTG1	-1.15158	0.0194664													CDCP1	2.58218	1.81212e-05	ERC2	-8.98867	0.0131753
																		LOC101122400	-1.04752	0.0407632													MRPS25	1.52952	0.00409404	CACNA1D	-3.82996	0.031623
																		TXNL4A	-1.43912	0.0045537													NUP210	1.51177	0.00126373	GLYCTK	-1.56957	0.0232523
																		INO80C	-1.2634	0.0238768													LOC101106975	1.11641	0.0278706	LOC105603536	-1.52488	0.0271898
																		SNRPD1	-1.45985	0.00472541													RUVBL1	1.21068	0.00160057	DOCK3	-2.39842	0.0180509
																		LOC101102690	-2.00773	0.0108567													TPRA1	1.30707	0.00114627	CISH	-1.60616	0.0308686
																		LOC114110431	-2.45674	0.0114503													CHCHD6	1.33236	0.033229	LSMEM2	-2.64403	0.0275764
																		NDUFV2	-1.5767	1.29703e-05													TXNRD3	1.03201	0.0208817	CAMKV	-4.48588	0.00933599
																		LOC105604488	-1.78133	0.0262963													C19H3orf22	1.8747	0.00182764	UBA7	-1.90301	0.00290774
																		CIDEA	-2.19657	0.00572164													CHST13	2.44906	0.0194768	PLXNB1	-1.62137	0.035096
																		LOC105604496	-2.65787	0.00332772													BEND6	3.02601	0.00327618	CDC25A	-3.0469	0.0247162
																		ATP5F1A	-1.75334	1.16177e-06													COL21A1	1.66357	0.0234818	LOC105603554	-1.37506	0.0282315
																		LOC114110418	-2.85924	0.0273981													LOC101114063	1.21501	0.00424022	PTH1R	-1.59871	0.0290191
																		SKA1	-2.192	0.0453176													WDR46	1.6144	0.00016995	CDCP1	-3.82628	0.0427534
																		MRO	-1.39581	0.0417663													PFDN6	1.25974	0.0293555	CLEC3B	-1.46802	0.0338748
																		SEC11C	-1.93205	8.43264e-05													ITPR3	2.30207	1.06978e-13	SLC6A11	-8.16007	0.00111369
																		LOC114110487	-1.23645	0.00388459													PACSIN1	2.71249	0.00654602	SLC6A1	-9.27577	0.000190489
																		SERPINB11	-4.03832	0.0266686													DEF6	1.65162	0.000579192	FGD5	-1.10627	0.000186953
																		POLR3K	-1.39183	0.00164027													LOC106991803	1.48879	0.016699	KHDRBS2	-9.29437	0.00508987
																		SNRNP25	-2.17078	0.00150442													FKBP5	2.40027	1.40959e-12	FAM83B	-24.2233	1.93388e-15
																		MRPL28	-3.22818	6.64269e-07													LOC106991804	2.64592	0.000507476	DYA	-23.4401	8.46676e-13
																		NME4	-1.5918	0.0010019													ARMC12	1.94451	0.00288494	SCUBE3	-4.03387	0.00392638
																		MCRIP2	-3.71101	2.97038e-07													MAPK13	3.50513	9.41303e-08	DNAH8	-4.97214	0.0474944
																		LOC101103616	-1.9785	0.0121047													LOC101121718	1.27732	0.000519219	GLP1R	-2.02695	0.0141547
																		TMEM204	-1.20607	0.00115796													CDKN1A	1.72704	5.3683e-05	LRFN2	-6.36708	0.0383522
																		HAGH	-1.51511	0.00530338													RAB44	3.62235	3.96608e-05	TRERF1	-2.23634	0.0168921
																		FAHD1	-1.11325	0.0359097													CPNE5	1.86181	0.04312	SLC22A7	-9.78731	0.0035828
																		MSRB1	-1.08737	0.0142857													PI16	1.27442	0.0143136	CAPN11	-6.61337	0.0132429
																		NDUFB10	-1.61834	0.0166193													FGD2	1.82607	0.00356866	RUNX2	-1.24151	0.0473266
																		TBL3	-1.04955	0.0415444													KCNK5	3.72691	4.0185e-14	RCAN2	-2.19268	0.00426351
																		NOXO1	-2.0758	0.00438397													TREML1	3.39948	0.049515	ANKRD66	-5.6015	0.00973757
																		PGP	-1.89027	0.00468179													TREM2	4.97146	1.48934e-06	ADGRF2	-7.73272	0.00384726
																		DNASE1L2	-1.92184	0.0298453													TREM1	3.21816	0.000155862	ADGRF4	-8.86199	0.00978521
																		ECI1	-1.8356	4.29822e-07													PTCRA	1.7599	0.00123028	PKHD1	-5.23407	0.0181439
																		AMDHD2	-1.44987	0.010839													GNMT	1.96442	0.000436344	GCM1	-24.1532	3.80733e-15
																		ELOB	-1.45052	0.0246114													LOC101111670	1.54075	0.0118664	LOC101121379	-2.11798	0.00942117
																		FLYWCH2	-1.4774	0.00567677													CRIP3	1.90471	0.027297	LOC114109549	-8.12491	0.00666404
																		TRAP1	-1.41928	0.000292846													CLIC5	1.05126	0.018021	LOC114109630	-1.65368	0.00975179
																		PAM16	-1.28319	0.0322559													LOC105603723	3.46062	0.00367232	LOC101122142	-8.48025	0.0054503
																		NUDT16L1	-1.55556	0.0283026													LOC101106720	3.11096	0.0246806	LOC101112891	-1.73402	0.0374581
																		EEF2KMT	-1.35925	0.00290258													LOC101112038	1.44271	0.021146	LOC101123672	-1.72196	0.0136106
																		METTL22	-1.08849	0.0264787													LOC101109492	2.62109	0.0352073	MCCD1	-5.4945	0.046246
																		LOC105604676	-1.0324	0.0124364													AGER	1.54991	0.0450985	LOC106990117	-2.5571	0.0418597
																		LOC114110613	-2.90986	0.000333142													LOC114108679	2.39536	0.000731602	LOC114109563	-9.02148	0.00845285
																		MPV17L	-2.56985	0.000299999													LOC101112891	2.91752	5.9688e-13	ZNF311	-1.2074	0.0455454
																		LOC101111247	-1.01892	0.000409916													LOC101123419	3.34719	3.90879e-08	PRSS16	-7.66831	0.040604
																		COQ7	-1.14514	0.0150735													LOC105612707	3.71024	4.12358e-08	BTN1A1	-23.5263	6.89978e-13
																		GDE1	-2.84955	3.5572e-08													LOC101123672	2.58371	8.91026e-10	LOC101103021	-3.90357	0.0417801
																		LOC101120131	-2.51738	0.00626338													STK19	1.21919	0.0323483	LOC101106806	-1.9873	0.00295302
																		ACSM3	-2.32074	2.34485e-06													CFB	3.39057	1.26948e-12	HDGFL1	-24.3345	8.46972e-16
																		ERI2	-3.76005	6.89041e-25													C2	4.91616	2.69687e-22	SOX4	-1.10527	0.000482548
																		LOC101102527	-1.9708	5.20747e-07													LOC101116687	1.11	0.000943182	GCM2	-23.4642	7.98255e-13
																		PDZD9	-1.63561	0.0327713													NCR3	1.6667	0.00169207	TFAP2A	-5.92193	0.00975815
																		MOSMO	-2.314	0.0381511													AIF1	2.12895	0.00041428	LOC105603888	-3.56818	0.0394993
																		NDUFAB1	-2.36662	5.05632e-05													LST1	1.95243	0.000760499	LOC106991816	-1.74254	0.0449633
																		PLK1	-1.44922	0.00888067													LTB	1.60134	0.0359132	MTNR1B	-23.5597	3.02163e-13
																		TUFM	-1.75978	0.00040979													LOC114109645	1.49538	0.000650908	LOC101119944	-24.109	4.03658e-15
																		BOLA2B	-1.55383	0.0202643													LOC114108675	3.2007	0.000567561	FAT3	-5.29576	4.56825e-05
																		ALDOA	-1.65707	0.000758193													LOC114109650	2.99566	0.006288	NOX4	-1.37341	0.00538887
																		DCTPP1	-1.67343	0.00680031													LOC105603777	4.99845	0.00224956	GRM5	-23.3522	1.018e-12
																		LOC101106855	-2.25516	0.0202848													TRIM31	4.19459	0.00013383	ME3	-3.14352	0.00742142
																		RFC2	-1.3776	0.00454634													RNF39	1.2687	0.0336931	CCDC81	-6.85535	0.00653363
																		ABHD11	-3.33285	9.48291e-08													ZNF165	1.25283	0.0340337	LOC114110160	-3.43969	0.048711
																		LOC105607861	-2.7719	1.53875e-05													LOC101109919	1.70209	0.0276657	LOC114110161	-6.7042	0.0134406
																		BUD23	-1.38254	0.0270113													MBOAT1	1.21073	0.000696978	SLC6A5	-7.90656	0.0356569
																		MLXIPL	-1.52553	0.00165831													LOC114109518	7.47594	3.35601e-11	DBX1	-23.6835	1.42199e-13
																		NSUN5	-1.04622	0.0218256													DSP	4.77237	5.66531e-05	NAV2	-1.81831	0.0068076
																		TMEM120A	-2.91831	1.08306e-08													LY86	1.76215	0.0203948	LOC101116517	-8.14292	0.0118254
																		MDH2	-2.15443	1.2507e-07													F13A1	1.06796	0.0327937	PTPN5	-3.88481	0.0388893
																		HSPB1	-1.14712	0.00774565													NRN1	2.30687	0.000246757	LOC101102101	-8.08163	0.0333235
																		ZP3	-3.35373	0.000711947													RPP40	1.4954	0.000374654	LOC114110071	-10.1517	0.00052329
																		CLDN15	-1.10382	0.0275551													PRSS23	1.0591	0.0497476	LOC114110072	-8.06999	0.00918167
																		ZNHIT1	-2.23955	0.0040255													USP35	1.3457	0.0100289	NRGN	-3.3298	1.44289e-05
																		UFSP1	-1.13558	0.0207578													LOC101120326	1.48011	0.000221579	FEZ1	-1.7418	0.00122239
																		FBXO24	-1.6796	0.0454123													LDHA	1.22474	0.0224001	VSIG10L2	-24.5051	7.46679e-16
																		LOC105610151	-2.62114	2.29691e-05													LOC105604171	5.32858	1.30344e-06	KCNJ5	-24.7444	1.15438e-16
																		STAG3	-1.35839	0.00956565													LOC101121216	6.16802	3.41406e-09	LOC114110101	-23.6946	1.68279e-13
																		COPS6	-1.27926	0.00341987													ROBO3	4.81334	0.0267548	OPCML	-7.18861	0.0405106
																		LOC114110572	-1.24909	0.0372637													HEPACAM	2.26135	0.00307599	ADAMTS8	-6.02147	0.00200414
																		ATP5MF	-1.88648	0.00747599													SLC37A2	1.25483	0.00214726	MS4A10	-8.54474	0.014359
																		AIMP2	-1.18492	0.00555286													LOC105604063	2.47284	0.0262251	LOC101122394	-23.4228	8.7479e-13
																		ZDHHC4	-1.23293	0.000670046													NTM	2.42034	0.000350663	PAG5	-7.73034	0.00448387
																		PSMG3	-1.48275	0.0435796													ST14	3.57838	6.83739e-05	LOC105612928	-25.4003	8.94907e-15
																		INTS1	-1.10507	0.0201906													SLC15A3	1.51667	0.0025449	LOC114110019	-23.7744	4.65539e-14
																		ZFAND2A	-1.52621	0.015727													MYRF	3.33661	5.22166e-12	LOC114110084	-8.98745	0.0404882
																		GPR146	-1.81375	6.81569e-05													FADS2	1.38763	3.3943e-05	LOC101104190	-8.67089	0.0494733
																		FAM20C	-1.07438	0.0170205													ROM1	1.2272	0.00628975	LOC105604177	-8.17758	0.0290486
																		RHOU	-1.12044	0.0301387													FERMT3	1.59147	0.000132829	LOC101105540	-8.7347	0.0458913
																		LOC101113195	-1.52784	0.0171394													FKBP2	1.24817	0.0384542	LOC114110023	-23.8591	2.58911e-14
																		DNA2	-2.14213	0.0103804													CCDC88B	1.56678	0.0119797	LOC101117286	-24.021	8.55899e-15
																		PPA1	-1.46692	0.0206514													POLA2	1.25627	0.00752891	LOC101118064	-23.4167	8.85152e-13
																		LOC114110840	-1.89742	0.039245													LTBP3	1.14118	5.53049e-06	NRXN2	-4.07144	0.0317461
																		PCBD1	-1.78326	4.01957e-05													EFEMP2	1.35654	2.55581e-05	MAJIN	-6.044	0.00491027
																		CHCHD1	-1.57649	0.00777387													CST6	1.22961	0.0249365	SLC22A20P	-24.1506	7.33282e-15
																		COMTD1	-2.04149	0.000165135													TMEM151A	3.26236	6.40271e-07	SNX32	-3.61491	0.0267335
																		LOC106991576	-2.14476	0.0391361													RIN1	1.49296	0.00377999	SPTBN2	-1.58888	0.000950641
																		PPIF	-1.99287	0.00205663													RHOD	1.75103	0.00211191	GAL	-2.04319	0.0181439
																		DYDC2	-3.18291	0.0112702													TBC1D10C	1.6899	0.0085648	MRGPRF	-1.95207	0.0193634
																		PRXL2A	-2.09102	7.66642e-07													CARNS1	1.99936	0.0138721	ANO1	-1.66944	0.000745578
																		LOC101118849	-1.22114	0.0306179													PTPRCAP	1.49243	0.00689715	LOC114110268	-1.6222	0.0236406
																		AGT	-1.82161	0.00233033													ALDH3B1	1.22574	0.00297339	PCDH15	-9.07163	0.0124843
																		LOC114111039	-2.46149	0.0354082													MRGPRF	2.3697	2.76378e-08	ASAH2	-6.55436	0.00695911
																		ANGPT2	-1.34693	0.0241856													FGF3	1.53039	0.0481425	ACTA2	-1.56015	0.0470991
																		CENPU	-1.28784	0.0478283													SHANK2	2.10362	0.0398589	PANK1	-1.66462	0.0397908
																		ACSL1	-1.49355	0.000755647													CARS	1.02005	0.0197099	LOC114110300	-24.1003	9.87748e-15
																		LOC114110969	-1.62275	0.00482119													TSSC4	1.24344	0.0103916	SLIT1	-6.6178	0.0270955
																		VDAC3	-1.02748	0.00799245													TSPAN32	2.26649	0.000113263	CNNM1	-10.3972	0.0138211
																		SMIM19	-1.0991	0.000714017													TH	6.68299	2.07636e-16	ABCC2	-2.9547	0.0328437
																		LOC114110979	-2.2698	0.000471875													LOC114110120	1.73716	0.0177953	PKD2L1	-4.03882	0.00305814
																		ASMTL	-1.52937	0.00215975													TNNT3	1.90264	0.00013996	PAX2	-11.1856	0.00694832
																		LOC101118248	-1.20322	0.0488324													LSP1	1.95627	4.12185e-05	LOC105604254	-8.88136	0.00113909
																		TRAPPC2	-1.10507	0.00629057													TNNI2	2.89242	1.06021e-05	SFXN2	-2.30648	3.08064e-05
																		S100G	-1.90116	0.0348078													SYT8	4.18204	4.35185e-08	CALHM1	-8.21163	0.0327704
																		LOC101110649	-3.81087	5.63274e-05													MOB2	1.22303	0.0136491	COL17A1	-4.3293	0.015869
																		EIF1AX	-1.45423	0.0195485													TSPAN4	1.21772	0.000439638	SORCS3	-9.40639	0.00653123
																		ACOT9	-1.92093	2.93644e-06													POLR2L	1.4294	0.019097	RBM20	-5.02694	0.0128132
																		APOO	-1.76457	2.59684e-05													EPS8L2	1.85449	3.34672e-06	VWA2	-7.62241	0.00248416
																		LOC101113041	-1.15308	0.00632467													DEAF1	1.00662	0.00397414	LOC101102857	-2.99741	0.00287263
																		HSD17B10	-1.40431	0.0107694													ANO9	2.30717	0.0490197	KCNK18	-8.29956	0.0279365
																		LOC114111231	-1.97892	0.0373468													B4GALNT4	1.65657	0.0288584	SLC18A2	-3.10112	0.0486209
																		PQBP1	-1.35752	0.0292272													LOC101104700	1.73901	0.00211208	LOC114110327	-7.03596	3.11553e-07
																		TIMM17B	-1.50906	0.0016561													LOC114110140	1.62845	0.0154432	FGFR2	-1.78531	0.00831448
																		ERAS	-1.38696	0.0459681													LOC114110142	1.12998	0.0390288	LOC101102109	-23.8871	1.34723e-15
																		EBP	-1.11626	0.00372527													LIPA	1.69656	0.000562541	GPR26	-24.1628	3.14957e-15
																		NDUFB11	-1.96399	0.00083946													LOC101107486	3.91485	3.49445e-05	INSYN2	-2.66839	0.0368495
																		PIN4	-1.12305	0.0453176													BLNK	1.33586	0.0194049	MKI67	-2.69371	0.0102407
																		CITED1	-2.18067	0.0028078													SLIT1	4.46565	0.010678	PAOX	-1.5821	0.00516382
																		LOC101116886	-2.42755	3.36732e-05													HOGA1	1.01248	0.0474429	DIPK1C	-3.93502	0.0114423
																		SVIP	-1.01502	0.022731													AVPI1	1.35642	0.00199681	LOC114110446	-9.78757	0.0019301
																		LOC101111166	-1.11886	0.0103291													KAZALD1	1.1866	0.0480417	CBLN2	-8.1125	0.0081533
																		CMC4	-1.13646	0.041893													NPM3	2.11221	0.000386679	ASXL3	-3.19733	0.0133729
																		G6PD	-1.7227	0.000572346													LOC114110308	6.20826	3.4915e-06	ZNF521	-1.16906	0.0400577
																		NAA10	-1.81534	0.00545021													ACSL5	1.42204	0.00111875	GREB1L	-6.90159	0.00145654
																		IDH3G	-1.56318	1.85481e-05													EMX2	2.00367	0.0200161	DLGAP1	-7.16453	0.00184538
																		BCAP31	-1.44336	0.0274004													RGS10	1.3672	0.0178532	LRRC30	-24.3548	5.39651e-16
																		RTL8C	-1.03391	0.00905473													DMBT1	4.1751	0.00730646	MTCL1	-2.11654	0.00968545
																		LOC101106404	-1.12876	0.0183184													OAT	1.02848	0.00512716	LOXHD1	-25.7239	4.48289e-15
																		LOC114111222	-1.98601	0.0360501													MKI67	2.64599	0.00196981	ST8SIA5	-5.4279	0.00945071
																		MOSPD1	-1.58131	9.82805e-05													MGMT	1.39918	0.0384842	MYO5B	-2.79587	0.0033564
																		AIFM1	-1.2064	0.000170978													C22H10orf143	1.03863	0.0154261	MAPK4	-5.93843	0.00189632
																		RBMX2	-1.46186	0.0478488													LOC105604357	1.55061	0.0378332	TCF4	-1.31516	0.000349779
																		LOC105610402	-2.42307	0.00185325													ADAM8	2.13137	0.000632184	ST8SIA3	-6.62215	0.0272503
																		NRK	-2.80849	0.00187902													LOC114110263	1.74243	0.000594921	LOC114110423	-6.92243	0.0480663
																		GTPBP6	-1.28868	0.0167381													LOC101103461	1.66878	0.000460609	SERPINB11	-7.11548	0.00689212
																		LOC114111250	-1.22838	0.0454123													SPRN	2.80681	3.80721e-07	LOC114110674	-6.12436	0.0468629
																		TIMM8A	-1.11886	0.0109667													MBP	2.37551	1.19421e-07	PRSS22	-5.98777	0.0473266
																		LOC114111987	-1.38713	0.0216565													DSG2	2.43981	0.0013455	RBFOX1	-6.8679	0.00101329
																		LOC101107031	-1.40719	0.0156278													LOC114110433	1.17784	0.0390969	GRIN2A	-7.44467	0.00196527
																		LOC114112166	-1.57452	0.00896343													GATA6	2.32729	3.28626e-07	TEKT5	-23.5716	3.94052e-14
																		LOC114112251	-4.55141	3.53751e-09													LOC114110424	4.983	0.0410843	RMI2	-1.64878	0.0302693
																		LOC114112252	-2.99395	0.00171525													SNRPD1	1.11158	0.0144871	SNX29	-1.55147	0.00318609
																		LOC114112253	-2.66998	4.14477e-07													COLEC12	1.01861	1.48849e-05	SHISA9	-24.0004	8.6841e-15
																		LOC114112489	-2.66622	4.58807e-07													LOC105604471	2.57707	0.0101898	MYH11	-1.92994	0.0475091
																		LOC114112488	-2.86475	0.00187902													LOC105604496	2.08198	7.17892e-05	ABCC6	-5.36591	0.0180791
																		LOC114112490	-4.54678	1.45568e-08													LOC114110459	3.51818	3.99433e-07	TMC7	-2.28235	0.0413754
																		LOC114112502	-1.46383	3.34371e-06													ZBTB7C	2.95211	2.61314e-11	GP2	-23.79	5.1363e-14
																		LOC101114120	-1.22824	0.0135924													MAPK4	2.81315	0.00293567	CRYM	-2.95613	0.00936277
																		LOC114112591	-1.95524	0.00781147													ALPK2	2.21132	0.0387992	LOC101113819	-8.16616	0.0349902
																		LOC114112617	-1.26691	0.00799245													CCBE1	1.94087	0.000179839	VWA3A	-5.24482	0.0155716
																		LOC114112646	-4.51063	1.92712e-09													CDH20	3.13798	0.00726736	SCNN1B	-5.89393	0.0120555
																		LOC114112677	-4.57402	1.97325e-09													SERPINB10	3.8976	0.0264115	PRKCB	-1.80861	0.042214
																		LOC114112676	-2.6805	0.00508188													LUC7L	1.13355	0.0190283	ITGAD	-4.42712	0.00977952
																		LOC105613550	-3.02353	0.000973733													ARHGDIG	4.99644	0.0070743	LOC101106855	-2.30205	0.0109501
																		LOC114112699	-2.70277	0.0334258													MRPL28	1.22051	0.00218815	LOC105604767	-3.60611	0.0340625
																		LOC114112704	-4.64857	1.56832e-09													WFIKKN1	1.39446	0.00218501	CLDN3	-2.97228	0.00234911
																		LOC114112700	-3.60637	0.0210713													MCRIP2	1.14019	0.0212057	TRIM50	-24.5427	3.84095e-16
																		LOC114112701	-3.13507	0.00289801													RHBDL1	1.37906	0.00457252	SH2B2	-2.06121	0.0133178
																		LOC114112702	-2.66588	4.13031e-07													LOC101103616	1.19867	0.0404961	LOC101122246	-4.78963	0.0259957
																																	MSLN	6.24391	3.9774e-06	LOC101122753	-6.22361	0.0473266
																																	CHTF18	1.01587	0.0358022	MUC3A	-8.66795	0.0181214
																																	LOC100144429	6.46633	6.88052e-06	GRID2IP	-5.38885	0.00839432
																																	TPSB2	7.19785	3.33368e-05	LOC101107660	-24.3707	8.46972e-16
																																	BAIAP3	1.65619	0.0234641	LOC105604827	-2.32864	0.0343586
																																	CCDC154	1.69744	0.032644	PDGFA	-1.10208	0.00730615
																																	NME3	1.25944	0.0202449	LOC101121837	-9.13123	0.00967384
																																	RPL3L	1.87586	0.0119633	PGBD5	-3.50528	0.00522944
																																	NPW	2.66909	0.000729217	LOC101113126	-7.6597	0.00295302
																																	RAB26	1.34468	0.0106765	LOC105604901	-4.00977	0.00275182
																																	BRICD5	2.61586	0.0162881	LOC114110797	-3.79309	0.0371248
																																	AMDHD2	1.01564	0.0291952	ANK3	-2.03758	0.0441245
																																	LOC105610446	1.72571	0.0216268	TMEM26	-3.95931	0.0398739
																																	GLIS2	1.71103	1.30344e-06	LRRTM3	-23.5826	2.92356e-13
																																	ANKS3	1.30263	0.00354461	HKDC1	-5.89604	0.0156308
																																	PPL	2.44862	3.58864e-14	COL13A1	-3.60985	0.0466314
																																	CIITA	1.174	0.0283591	LRRC20	-1.49096	0.04073
																																	LOC105604659	2.96479	0.0164819	ADAMTS14	-4.0412	0.0486209
																																	TRNAC-GCA_267	3.78012	0.044636	LOC114110840	-2.59688	0.00119998
																																	CRYM	3.71021	4.39598e-13	CDH23	-2.45093	0.0458913
																																	SCNN1B	3.68993	0.0347868	KCNMA1	-2.72143	0.00545932
																																	LAT	1.22356	0.041618	LOC114110812	-7.29732	0.0430378
																																	CD19	4.61939	0.00372742	LOC105605025	-24.9979	2.11358e-14
																																	IL27	2.087	0.0388328	LOC101113398	-5.10808	0.0182176
																																	NUPR1	1.91138	0.000748581	LOC101108297	-5.73924	0.0109501
																																	CORO1A	1.37389	0.0220919	LRIT1	-23.9555	6.87157e-16
																																	PPP4C	1.02907	0.00933539	RGR	-8.54186	0.00554438
																																	MVP	1.19007	0.000286129	LOC105605094	-7.04826	0.0453703
																																	PAGR1	1.1188	0.0354987	RBP3	-24.3257	2.87586e-15
																																	PRRT2	1.00411	0.0279901	FRMPD2	-25.5031	7.33282e-15
																																	KIF22	1.77056	0.0300034	CHAT	-5.92323	0.00993757
																																	QPRT	1.03171	0.027635	OGDHL	-4.37869	0.0474212
																																	BCL7C	1.62363	0.00872843	CXCL12	-1.19458	0.00714602
																																	STX1B	3.56589	0.026672	LOC101103182	-1.44554	0.0337995
																																	PRSS36	3.39182	4.47762e-05	CSMD1	-8.43893	0.0336372
																																	LOC101105208	2.57354	2.52893e-05	XKR5	-7.5106	0.00750393
																																	ITGAM	1.89056	0.0403818	LOC105611393	-24.3666	1.05926e-15
																																	NCF1	2.64892	9.57422e-05	LOC114110959	-23.549	2.83141e-13
																																	LAT2	2.34207	2.87969e-05	LOC101108282	-2.13062	0.000481576
																																	LIMK1	1.17788	0.0235106	STOX2	-1.75573	0.039507
																																	ELN	1.3932	4.47762e-05	LOC114111013	-5.55237	0.0417801
																																	CCL26	2.38503	0.00132787	SORBS2	-1.45653	0.00847889
																																	CCL24	1.8671	1.65942e-05	MTMR7	-3.57275	0.0436045
																																	SRRM3	4.95169	3.28626e-07	MICU3	-1.0893	0.0356238
																																	DTX2	1.45036	7.57194e-05	LOC114108650	-7.24006	0.00567635
																																	UPK3B	4.90309	6.90047e-07	PRAG1	-1.3096	0.0167265
																																	LOC101117299	1.60254	1.41948e-06	NRG1	-7.62471	0.000642145
																																	COL26A1	7.56424	3.92498e-11	ADAM18	-5.95197	0.0367503
																																	LOC105604782	4.67814	0.0294039	LRRC3B	-1.91441	0.0249615
																																	ACHE	2.06483	0.0204649	NLGN4X	-4.65456	0.00861445
																																	UFSP1	1.89308	0.00123028	SHROOM2	-4.56944	0.0368838
																																	SLC12A9	1.15817	0.00658339	LOC114108699	-2.36485	0.0402858
																																	LOC105610151	1.00026	0.0220894	LOC101115352	-23.8252	2.94607e-14
																																	SAP25	1.47505	2.29249e-06	LOC114111425	-24.0091	8.27801e-15
																																	BHLHA15	3.25891	0.00533878	S100G	-2.6262	0.0282335
																																	AIMP2	1.16415	0.00238478	LOC101110649	-3.88685	6.1177e-06
																																	LOC105610127	1.2104	0.00277299	SH3KBP1	-1.06519	0.0379055
																																	LOC105610122	1.44056	0.0333521	PTCHD1	-8.93086	0.0175264
																																	CARD11	1.35275	0.000718275	LOC101121584	-24.1589	3.66099e-15
																																	PSMG3	1.82743	0.00146726	LOC114111557	-23.5412	3.05377e-13
																																	TMEM184A	2.77872	0.00095588	LOC114111301	-1.29588	0.0397785
																																	LOC105604839	1.58051	0.0355998	DIPK2B	-1.23823	0.0215889
																																	ZFAND2A	1.10449	0.00295774	ALAS2	-1.28237	0.0458314
																																	RHOU	1.50098	1.39136e-07	ITIH6	-7.69325	0.0210005
																																	BICC1	1.12568	0.000132829	LOC114111311	-8.50699	0.0175975
																																	SRGN	1.25919	0.0241453	NUDT11	-5.14791	0.00341095
																																	COL13A1	2.42026	2.34813e-05	FOXP3	-4.24182	0.0179277
																																	PLAC9	2.6758	1.24389e-05	CACNA1F	-9.98257	0.00389438
																																	SYT15	1.18461	0.0271834	KCND1	-2.51498	0.00434458
																																	ALOX5	2.12335	3.96608e-05	LOC101115856	-4.73905	0.0205346
																																	AGT	2.36051	1.20598e-05	AR	-3.76771	0.0323117
																																	LOC105602432	5.41216	0.000289755	AWAT2	-5.86884	0.0303841
																																	LOC114110954	3.98232	0.0106765	P2RY4	-8.67926	0.0157959
																																	GPM6A	2.40916	9.90767e-10	LOC114111196	-8.06969	0.0164199
																																	PDLIM3	1.34356	0.00351883	GDPD2	-7.65787	0.0208951
																																	TRMT9B	2.11501	2.14899e-09	DLG3	-2.81195	0.0140287
																																	DUSP4	2.10006	0.00110938	CXCR3	-2.79636	0.0159221
																																	NRG1	6.68508	1.82063e-07	LOC114111613	-9.52358	0.00318609
																																	HTRA4	2.25233	0.0127759	LOC101107932	-9.93135	0.00120751
																																	LOC105605871	3.08285	0.00741768	NHSL2	-1.61295	1.07345e-07
																																	ADAM18	2.99696	1.83895e-05	TBX22	-23.957	1.14565e-14
																																	GINS4	1.21251	0.0190392	POU3F4	-22.5759	7.20373e-12
																																	LOC114110979	1.77938	0.000492096	SLC17A6	-23.9124	1.63125e-14
																																	LOC105605313	1.78322	9.59475e-05	LOC114111485	-8.8918	0.0151821
																																	LOC101115509	1.00556	0.0317635	GAB3	-1.40183	0.0371203
																																	CRLF2	2.59652	0.028571	LOC114111770	-7.45759	0.0354065
																																	MXRA5	1.26212	0.00852128	FLNA	-1.66468	0.0383453
																																	CNKSR2	2.20472	0.00958837	ATP2B3	-6.35706	0.00146326
																																	GPR34	1.47924	0.0454222	LOC114111641	-23.6105	3.17766e-13
																																	LOC105605445	2.10041	0.044636	ZNF185	-6.59	0.00968545
																																	VSIG4	1.19224	0.0347236	GABRQ	-7.53234	0.0319859
																																	HEPH	1.04945	0.0298836	GABRA3	-3.72633	0.0165002
																																	GATA1	5.5635	0.000595416	LOC101105892	-25.1034	1.68719e-14
																																	WAS	1.54997	0.000563622	CNGA2	-8.89278	0.00147816
																																	CFP	3.49888	4.35811e-10	PRRG3	-1.74044	0.0179277
																																	TIMP1	2.88667	1.48675e-06	PASD1	-23.6419	1.36993e-13
																																	GDPD2	4.64954	0.00510482	MAMLD1	-2.03885	0.030072
																																	DLG3	1.27176	0.0110626	LOC106991976	-22.1821	5.29986e-12
																																	HMGN5	2.39837	0.00164323	LOC114111154	-24.5115	1.57982e-16
																																	FAM50A	1.09677	0.000956808	LOC114111153	-25.6228	5.51291e-15
																																	RENBP	1.75821	0.00261605	LOC114111441	-8.43627	0.0154602
																																	NAA10	1.11838	0.0126687	LOC114111524	-25.5936	5.86024e-15
																																	EIF5B	1.95261	0.00131518	LOC101122335	-8.65204	0.0120555
																																	SH2D1A	1.82351	0.0297546	TENM1	-3.57228	0.0340425
																																	LONRF3	1.93995	1.94003e-07	LOC101118250	-8.84605	0.0119622
																																	IGSF1	2.82746	0.0414556	KIAA1210	-8.74602	0.00221476
																																	LOC114111468	1.57001	0.0119003	ARHGAP36	-9.48021	0.00316159
																																	SLC6A14	5.81484	0.00104567	LOC114111438	-7.34576	0.00554438
																																	COL4A5	1.16801	0.0216189	AMOT	-1.2154	0.0021145
																																	LOC101117650	1.06663	0.0327832	IRS4	-23.764	5.82534e-14
																																	BEX2	1.22546	0.0093597	COL4A6	-3.68395	0.00174672
																																	TIMM8A	1.1537	0.0227532	LOC105610402	-2.63899	0.000354958
																																	BTK	1.88276	0.00060914	LOC101116890	-25.1183	1.63125e-14
																																	LOC114111999	5.97855	0.00759137	LOC105601901	-23.9643	1.19508e-14
																																	LOC114112074	1.2216	0.0209071	GLRA4	-8.88602	0.00978348
																																	LOC114112176	1.87155	0.0480417	XKRX	-3.89018	0.0379394
																																	LOC114112203	5.5943	0.0213455	LOC101120992	-24.4408	7.81396e-16
																																	LOC114112488	1.66349	0.0355998	LOC114111157	-24.009	2.0389e-14
																																	LOC114112520	3.14858	0.0284303	LOC114111190	-26.4106	1.11171e-15
																																	LOC114112643	1.2829	0.0164634	LOC114111246	-26.745	6.3748e-16
																																	LOC114112644	2.74075	0.0197125	LOC114111241	-26.7633	6.24679e-16
																																	LOC114112674	1.29968	0.0160356	LOC114111987	-2.02485	1.67003e-05
																																	LOC114112675	3.79721	0.0165731	LOC114111999	-7.47675	0.0394323
																																	LOC114112676	1.5674	0.0450985	LOC114112001	-8.44365	0.0154079
																																	LOC114112699	3.39688	0.048118	LOC114112006	-23.9788	9.33882e-15
																																	LOC114112700	3.20679	1.57952e-06	LOC114112019	-6.05059	0.0473266
																																	LOC114112724	1.41414	0.00372742	LOC114112020	-6.05887	0.0468629
																																				LOC114112179	-8.58879	0.0458913
																																				LOC101112298	-7.56729	0.0092133
																																				LOC114112235	-8.80115	0.0181316
																																				LOC114112238	-8.14623	0.0284871
																																				LOC105615961	-9.78686	0.0165002
																																				LOC114112246	-9.91173	0.0181439
																																				LOC114112245	-9.73248	0.0180791
																																				LOC114112251	-5.07526	6.39477e-08
																																				LOC114112253	-2.42963	0.0136223
																																				LOC114112279	-7.0337	0.00498352
																																				LOC114112489	-2.43381	0.012364
																																				LOC114112490	-5.07081	2.39544e-08
																																				LOC114112646	-4.80608	1.22502e-08
																																				LOC114112677	-4.86114	8.25853e-09
																																				LOC105613550	-3.51498	1.34872e-09
																																				LOC114112704	-5.00683	2.10518e-09
																																				LOC114112702	-2.43138	0.0136052
																																				LOC101115761	-8.57854	0.00801253
[truncated: 100 more columns]

## Sheet: D4
Supplementary Data 4. Summary information of pathway enrichment analysis of genes significantly upregulated in winter in Tibetan Sheep using the ClueGo and WordCloud plugins in Cytoscape.
GO and KEGG IDs	Terms	% Associated genes	GO groups	Group P-value corrected with Bonferroni step down	No. of genes	Ontology Source	Term P-value corrected with Bonferroni step down	Associated genes
KEGG:04666	Fc gamma R-mediated phagocytosis	36.1702	[Group016]	{Group016=7.649405915930337E-5}	34	KEGG	0.00939527	[AKT3, DOCK2, FCGR1A, FCGR2B, FCGR3A, GAB2, HCK, INPP5D, INPPL1, LAT, LIMK1, LOC101102178, LYN, MARCKS, MARCKSL1, NCF1, PAK1, PIK3CD, PIK3R2, PIK3R3, PIP5K1B, PLA2G4A, PLCG2, PLD1, PLPP3, PRKCB, PRKCD, PTPRC, RAC2, SCIN, SYK, VAV1, WAS, WASF3]
GO:0005615	extracellular space	30.1887	[Group024]	{Group024=6.413150754810433E-16}	192	GO_CellularComponent	2.17527e-14	[ACPP, ADA2, ADAMTS13, ADAMTS3, AHSG, ANGPT2, ANGPT4, ANGPTL1, APOD, AQP1, AREG, ASAH1, AXL, BMP3, BMP4, BMP7, BPI, C1QTNF2, C1RL, C4BPA, CBLN3, CCBE1, CCL19, CCL20, CCL26, CCL5, CD274, CD40LG, CD47, CD81, CD86, CEACAM16, CFD, CFP, CILP, CLEC3B, CLIC1, COL1A1, COL1A2, CPAMD8, CRLF1, CST7, CTHRC1, CTSK, CTSL, CTSS, CXCL10, CXCL11, CXCL9, DKK1, DKK2, DLK1, ECM1, EFEMP1, EFEMP2, ELANE, EMILIN1, ERBB…
GO:0032611	interleukin-1 beta production	43.75	[Group032]	{Group032=1.121019992367031E-4}	21	GO_BiologicalProcess	0.0192068	[ARRB2, CASP8, CCR7, CLEC7A, GSDMD, IGF1, ISL1, LOC101102078, LOC101105208, LOC101114535, NLRC4, NLRP3, P2RX7, S1PR3, SUCNR1, TLR4, TLR8, TMEM106A, TNFAIP3, TYROBP, WNT5A]
GO:0043062	extracellular structure organization	31.3131	[Group047]	{Group047=1.4562822317772771E-5}	62	GO_BiologicalProcess	0.00082448	[ABI3BP, ADAMTS14, ADAMTSL2, ADAMTSL4, ANTXR1, B4GALT1, BMP7, CARMIL2, COL11A1, COL1A1, COL1A2, COL4A3, COL4A4, COL4A6, CTSS, DDR2, DPP4, DPT, EFEMP2, EMILIN1, FAP, FBLN1, FBLN5, FMOD, GAS2, GFAP, ITGA8, ITGB3, LCP1, LIPC, LOC101114802, LOC101120469, LUM, MELTF, MPO, MYH11, NPNT, OLFML2A, PDGFRA, PLA2G7, PLAGL2, PLTP, POSTN, PRDX4, PTX3, QSOX1, RECK, SERPINF2, SFRP2, SH3PXD2B, SMAD3, SMPD3, SPINT…
GO:0030198	extracellular matrix organization	34.5679	[Group047]	{Group047=1.4562822317772771E-5}	56	GO_BiologicalProcess	6.36986e-05	[ABI3BP, ADAMTS14, ADAMTSL2, ADAMTSL4, ANTXR1, B4GALT1, CARMIL2, COL11A1, COL1A1, COL1A2, COL4A3, COL4A4, COL4A6, CTSS, DDR2, DPP4, DPT, EFEMP2, EMILIN1, FAP, FBLN1, FBLN5, FMOD, GAS2, GFAP, ITGA8, ITGB3, LCP1, LOC101114802, LOC101120469, LUM, MELTF, MYH11, NPNT, OLFML2A, PDGFRA, POSTN, PRDX4, PTX3, QSOX1, RECK, SERPINF2, SFRP2, SH3PXD2B, SMAD3, SMPD3, SPINT1, SULF1, SULF2, TGFBI, THSD4, TNF, TNF…
GO:0062023	collagen-containing extracellular matrix	36.0902	[Group052]	{Group052=4.5768421941622974E-10}	48	GO_CellularComponent	0.00012753	[ABI3BP, ADAMTSL4, CILP, COCH, COL11A1, COL1A1, COL1A2, COL28A1, COL4A3, COL4A4, COL4A5, COL4A6, COL7A1, ECM1, EFEMP1, ELN, EMILIN1, FBLN1, FBLN5, FBN1, FGF10, FGFR2, FMOD, FN1, FREM1, GPC4, HMCN1, HMCN2, LAMA2, LRRC15, LTBP1, LTBP3, LUM, MEGF9, NDP, NPNT, PCSK6, POSTN, PRELP, SERPINE2, SFRP1, TGFB3, THBS4, TIMP1, TNC, TNXB, VIT, WNT2]
GO:0044420	extracellular matrix component	50	[Group052]	{Group052=4.5768421941622974E-10}	18	GO_CellularComponent	0.00832381	[COL11A1, COL1A1, COL1A2, COL4A3, COL4A4, COL4A5, COL4A6, EMILIN1, FBLN1, FBLN5, FBN1, FBN2, LTBP1, LUM, MFAP2, MFAP5, THSD4, TNC]
GO:0031012	extracellular matrix	36.4532	[Group052]	{Group052=4.5768421941622974E-10}	74	GO_CellularComponent	1.81798e-08	[ABI3BP, ADAMTSL2, ADAMTSL4, ADAMTSL5, ASPN, CCBE1, CILP, COCH, COL11A1, COL1A1, COL1A2, COL26A1, COL28A1, COL4A3, COL4A4, COL4A5, COL4A6, COL6A6, COL7A1, ECM1, EFEMP1, ELN, EMILIN1, FBLN1, FBLN5, FBN1, FBN2, FGF10, FGFR2, FMOD, FN1, FREM1, GPC4, HMCN1, HMCN2, LAMA2, LOC101120293, LRRC15, LTBP1, LTBP3, LUM, MEGF9, MFAP2, MFAP5, MMP14, MMP16, MMP2, MMP27, NDP, NPNT, OC90, OLFML2A, PCSK6, POSTN, PR…
GO:0072359	circulatory system development	29.0698	[Group062, Group114]	{Group062=8.099129484418069E-18, Group114=6.90349191368446E-43}	200	GO_BiologicalProcess	2.72858e-13	[ACKR3, ACTA2, ACTC1, ACVR2B, ADGRB2, ADGRG6, AGO1, AKT3, ALDH1A2, ANGPT2, ANGPT4, ANTXR1, ANXA3, AQP1, ARRB2, AXIN2, B4GALT1, BAX, BCOR, BMP4, BMP7, BMPR2, BRCA1, C3AR1, C5AR1, C6, CACNA1C, CASP7, CC2D2A, CCBE1, CCDC40, CCL24, CCR3, CDH2, CELA1, COL11A1, COL1A1, COL1A2, COL4A3, CPE, CRB2, CXCL10, DCN, DKK1, DLX3, DNAH5, DSG2, DSP, DVL2, E2F2, ECM1, EDNRA, EMILIN1, EPHB2, EPHB3, EPOR, ERAP1, ERBB…
GO:0060627	regulation of vesicle-mediated transport	27.0358	[Group063, Group074, Group079, Group111]	{Group063=4.37426458769812E-8, Group074=2.0540092076295105E-5, Group079=1.0049392872841123E-10, Group111=8.135987721416735E-40}	83	GO_BiologicalProcess	0.00873703	[ADCY1, AHSG, ARRB1, ARRB2, AXL, B2M, C4BPA, CACNA1D, CACNB4, CAMK1D, CAMK2A, CD14, CD22, CD47, CD84, CDH2, CFTR, CLEC7A, CNN2, CORO1A, DGKI, DKK1, DNAJC6, DOCK2, FBXL20, FCER1G, FCGR1A, FGR, HFE, IL15, IL1B, IL2RB, ITGAM, ITGB2, LOC101105208, LOC101105356, LOC101108527, LOC101110847, LOC101117706, LRP1, LRRK2, LRRTM1, LYN, MAGI2, MSN, MYO18A, NCKAP1L, NDRG4, NRN1, NRXN1, PACSIN1, PCDH17, PLCG2, …
GO:0050764	regulation of phagocytosis	46.2963	[Group063, Group079]	{Group063=4.37426458769812E-8, Group079=1.0049392872841123E-10}	25	GO_BiologicalProcess	0.000796655	[AHSG, C4BPA, CAMK1D, CD47, CLEC7A, CNN2, DOCK2, FCER1G, FCGR1A, FGR, IL15, IL1B, IL2RB, LOC101105208, MYO18A, NCKAP1L, PTPRC, PTX3, RAB27A, RACK1, SLC11A1, STAP1, SYK, SYT11, TNF]
GO:0006909	phagocytosis	45.6897	[Group063, Group079]	{Group063=4.37426458769812E-8, Group079=1.0049392872841123E-10}	53	GO_BiologicalProcess	5.85101e-10	[AHSG, AIF1, ANXA3, ARHGAP25, AXL, C4BPA, CAMK1D, CD47, CLEC7A, CNN2, COLEC12, CORO1A, DOCK2, ELANE, FCER1G, FCGR1A, FGR, GULP1, IL15, IL1B, IL2RB, IRF8, ITGB2, ITGB3, LEPR, LOC101105208, LOC101109941, LRP1, MARCO, MSR1, MYD88, MYO18A, MYO1G, MYO7A, NCF2, NCF4, NCKAP1L, P2RX7, PLD4, PTPRC, PTX3, RAB27A, RAB39A, RACK1, SLC11A1, STAP1, SYK, SYT11, TGM2, TLR4, TNF, TYROBP, VAV1]
GO:0050766	positive regulation of phagocytosis	51.3514	[Group063]	{Group063=4.37426458769812E-8}	19	GO_BiologicalProcess	0.0027297	[AHSG, CAMK1D, CD47, CLEC7A, DOCK2, FCER1G, FCGR1A, IL15, IL1B, IL2RB, LOC101105208, MYO18A, NCKAP1L, PTPRC, PTX3, RAB27A, SLC11A1, STAP1, TNF]
GO:0019221	cytokine-mediated signaling pathway	38.2812	[Group065, Group075, Group080, Group088, Group102]	{Group065=6.040089594623514E-16, Group075=3.465139967126687E-31, Group080=1.2585424630372737E-17, Group088=2.1747773582336453E-15, Group102=4.610214793524425E-30}	98	GO_BiologicalProcess	1.69553e-13	[ACKR3, ACKR4, AXL, CARD14, CCDC3, CCL5, CCR3, CCR5, CCR6, CCR7, CCR8, CCRL2, CD24, CD4, CD74, CSF1R, CSF2RB, CSF3R, CX3CR1, CXCL10, CXCL11, CXCL12, CXCR1, CXCR3, CXCR4, CXCR6, DOK1, ECM1, EPOR, FCER1G, GFI1, GPR75, HPX, IFNAR2, IFNG, IKBKE, IL12RB1, IL12RB2, IL15, IL15RA, IL17RB, IL18, IL18R1, IL18RAP, IL1A, IL1B, IL1RL1, IL1RN, IL20RA, IL21R, IL2RA, IL2RB, IL2RG, IL5RA, IL6R, IL7, IL7R, IRF1, I…
GO:0060759	regulation of response to cytokine stimulus	38.2979	[Group065, Group080]	{Group065=6.040089594623514E-16, Group080=1.2585424630372737E-17}	36	GO_BiologicalProcess	0.000965632	[AXL, CCDC3, CCL5, CD24, CD74, CXCR4, DDX58, ECM1, GFI1, HPX, IFIH1, IKBKE, IL1RN, IL7, IRF3, LOC101105208, NLRC5, PADI2, PALM3, PARP14, PARP9, PTPRC, SAMHD1, SH2B3, SLIT2, SLIT3, STAP1, SYK, TLR2, TLR4, TRAIP, TRIM32, TXK, VRK2, WNT5A, ZBP1]
GO:0001959	regulation of cytokine-mediated signaling pathway	37.2093	[Group065, Group080]	{Group065=6.040089594623514E-16, Group080=1.2585424630372737E-17}	32	GO_BiologicalProcess	0.00792167	[AXL, CCDC3, CCL5, CD24, CD74, CXCR4, ECM1, GFI1, HPX, IKBKE, IL1RN, IL7, IRF3, LOC101105208, NLRC5, PADI2, PALM3, PARP14, PARP9, PTPRC, SAMHD1, SH2B3, SLIT2, SLIT3, STAP1, SYK, TRAIP, TRIM32, TXK, VRK2, WNT5A, ZBP1]
GO:0060760	positive regulation of response to cytokine stimulus	50	[Group065]	{Group065=6.040089594623514E-16}	19	GO_BiologicalProcess	0.00456049	[AXL, CD74, CXCR4, DDX58, GFI1, HPX, IFIH1, IKBKE, IL7, IRF3, NLRC5, PARP14, PARP9, TLR2, TLR4, TRIM32, TXK, WNT5A, ZBP1]
GO:0016192	vesicle-mediated transport	22.8346	[Group071, Group074, Group079]	{Group071=2.1549758687038307E-9, Group074=2.0540092076295105E-5, Group079=1.0049392872841123E-10}	203	GO_BiologicalProcess	0.00244355	[ACKR3, ACKR4, ADCY1, ADRB2, AHSG, AIF1, ANK3, ANXA3, AP1G2, AP1S3, AP3S1, APOBR, ARF5, ARHGAP25, ARL4C, ARRB1, ARRB2, AXL, B2M, C4BPA, CACNA1D, CACNB4, CACNG2, CADPS, CAMK1D, CAMK2A, CCL5, CD14, CD22, CD24, CD47, CD5, CD6, CD81, CD84, CDH2, CEP19, CFI, CFTR, CHGA, CHMP7, CLEC7A, CLEC9A, CNN2, COLEC12, COPG2, CORO1A, CREB3L2, DGKI, DKK1, DNAJC6, DNM1, DOCK2, DTX3L, ELANE, EXOC3L2, FBXL20, FCER1G,…
GO:0006810	transport	19.8372	[Group071, Group074, Group110, Group111]	{Group071=2.1549758687038307E-9, Group074=2.0540092076295105E-5, Group110=9.974407480207582E-20, Group111=8.135987721416735E-40}	585	GO_BiologicalProcess	0.00131819	[ABCA2, ABCB11, ABCB5, ABCG2, ABCG5, ABCG8, ACKR3, ACKR4, ACVR1C, ACVR2B, ADCY1, ADRB2, AHCYL1, AHSG, AIF1, AKAP5, AKAP6, AKAP9, AMIGO1, ANK3, ANKLE1, ANO4, ANXA3, AP1G2, AP1S3, AP3S1, APOBR, APOD, AQP1, AQP3, ARF5, ARHGAP25, ARHGEF5, ARL4C, ARNTL, ARRB1, ARRB2, ASIC4, ATP10B, ATP11C, ATP12A, ATP13A3, ATP13A5, ATP1A2, ATP1B1, ATP2A3, ATP6V1G3, ATP7A, ATP7B, ATP8A1, ATP8B4, AXL, B2M, BANK1, BARD1,…
GO:0051049	regulation of transport	24.8826	[Group071, Group079, Group110, Group111]	{Group071=2.1549758687038307E-9, Group079=1.0049392872841123E-10, Group110=9.974407480207582E-20, Group111=8.135987721416735E-40}	265	GO_BiologicalProcess	4.55753e-09	[ABCA2, ABCG5, ABCG8, ACVR1C, ADCY1, ADRB2, AHCYL1, AHSG, AIF1, AKAP6, AKAP9, AMIGO1, APOD, AQP1, ARHGEF5, ARNTL, ARRB1, ARRB2, ATP1B1, ATP8A1, AXL, B2M, BANK1, BARD1, BAX, BLK, BMP4, C1QTNF2, C4BPA, C5AR2, CACNA1C, CACNA1D, CACNA1E, CACNB4, CACNG2, CADM1, CALM2, CAMK1D, CAMK2A, CAPN3, CCL5, CCR7, CD14, CD19, CD2, CD22, CD244, CD274, CD4, CD40LG, CD47, CD74, CD81, CD84, CDH1, CDH2, CDH3, CEP131, …
GO:0046903	secretion	26.8702	[Group071, Group111]	{Group071=2.1549758687038307E-9, Group111=8.135987721416735E-40}	176	GO_BiologicalProcess	5.44547e-08	[ACVR1C, ACVR2B, ADCY1, AIF1, ANXA3, AQP1, ARNTL, ARRB1, ATP7B, AXL, BANK1, BLK, C5AR2, CACNA1D, CACNB4, CADM1, CADPS, CAMK2A, CCL5, CCR7, CD14, CD2, CD244, CD274, CD40LG, CD74, CD84, CFTR, CHGA, CHRM3, CLEC9A, CORIN, CORO1A, CPE, CRTAM, CSF1R, DDX58, DGKI, ENHO, EPHB6, ERBB3, EXOC3L2, FBLN5, FBXL20, FCER1G, FFAR2, FGF10, FGF7, FGR, FN1, FRMD8, GCK, GJA5, GPR68, GSDMD, HDAC9, HFE, HRH2, HTR1B, HT…
GO:0006897	endocytosis	28.3737	[Group074, Group079]	{Group074=2.0540092076295105E-5, Group079=1.0049392872841123E-10}	82	GO_BiologicalProcess	0.00128559	[ACKR3, ACKR4, ADRB2, AIF1, APOBR, ARHGAP25, ARRB1, ARRB2, AXL, B2M, CACNG2, CD14, CD22, CD24, CD5, CD6, CD81, CFI, CLEC7A, CLEC9A, COLEC12, DKK1, DNAJC6, DNM1, DOCK2, FCER1G, FCGR1A, FCHO1, FCHO2, FNBP1, FOLR2, FOLR3, GULP1, HFE, HTR1B, HTR2B, IL10RA, INPPL1, ITGB2, KIAA1107, LMBR1L, LOC101102967, LOC101105208, LOC101108527, LOC105608615, LRP1, LRP2, LRP6, LRRK2, LRRTM1, MAGI2, MARCO, MRC1, MSR1…
GO:0001817	regulation of cytokine production	38.2831	[Group077, Group090, Group105, Group111, Group112, Group113]	{Group077=9.651060418018687E-30, Group090=1.4224411031901806E-41, Group105=2.2917044504621815E-25, Group111=8.135987721416735E-40, Group112=2.6712570930957474E-68, Group113=3.280645497936492E-69}	165	GO_BiologicalProcess	2.97919e-24	[ADCY7, AFAP1L2, AIF1, APOD, ARNT, ARRB1, ARRB2, AXL, B2M, BANK1, BPI, BRCA1, BTK, C3AR1, C5AR1, C5AR2, CADM1, CASP8, CCBE1, CCDC88B, CCR7, CD14, CD2, CD24, CD244, CD274, CD3E, CD40LG, CD47, CD6, CD74, CD81, CD83, CD84, CD96, CDH3, CLEC4A, CLEC7A, CLEC9A, CMKLR1, CRTAM, CSF1R, DDX58, DHX58, ELANE, FCER1G, FFAR2, FGR, FLT4, FN1, FRMD8, GATA6, GPNMB, GPR18, GSDMD, HDAC9, HFE, HPSE, HTR2B, IDO1, IFI…
GO:0001818	negative regulation of cytokine production	38.6503	[Group077, Group099, Group111]	{Group077=9.651060418018687E-30, Group099=5.979655345974166E-46, Group111=8.135987721416735E-40}	63	GO_BiologicalProcess	4.12603e-08	[ADCY7, APOD, ARRB1, ARRB2, AXL, BANK1, BPI, BTK, C5AR2, CD24, CD274, CD83, CD84, CD96, CDH3, CLEC4A, CMKLR1, DHX58, ELANE, FN1, GATA6, GPNMB, GPR18, HDAC9, HFE, IDO1, IFNG, IGF1, IL10, IL1RL1, IL20RB, INPP5D, LEF1, LOC101103021, LOC101105208, LRRC32, NAV3, NCKAP1L, NLRC3, NLRP3, NMI, PDCD4, PTPN22, PTPN6, PTPRC, RIC1, SLAMF1, SLC11A1, SYT11, TBX21, TGFB3, TIGIT, TLR4, TLR6, TLR8, TNF, TNFAIP3, T…
GO:0060255	regulation of macromolecule metabolic process	19.279	[Group078, Group100, Group104, Group108, Group115]	{Group078=2.360926662395808E-33, Group100=3.669814926504495E-32, Group104=1.3438684191336722E-30, Group108=4.869147487472843E-35, Group115=2.598860277515708E-29}	738	GO_BiologicalProcess	0.0025282	[ABCA2, ACER2, ACKR3, ACOT8, ACTA2, ACTG2, ACVR1C, ACVR2A, ACVR2B, ADCY1, ADORA3, ADRB2, AFAP1L2, AGO1, AGO4, AHCYL1, AHR, AHSG, AKAP9, ALDH1A2, AMER1, ANGPT4, ANKLE1, ANOS1, ANTXR1, ANXA3, APAF1, APIP, APOD, AR, AREG, ARHGEF5, ARNT, ARNT2, ARNTL, ARRB1, ARRB2, ASB9, ASZ1, ATAD5, ATF7, ATP1B1, AURKA, AXIN2, BAMBI, BANK1, BATF, BATF2, BATF3, BAX, BCL11A, BCL11B, BCL2L11, BCL9, BCOR, BEND5, BIRC3, …
GO:0050794	regulation of cellular process	20.5257	[Group078, Group100, Group104, Group108, Group115]	{Group078=2.360926662395808E-33, Group100=3.669814926504495E-32, Group104=1.3438684191336722E-30, Group108=4.869147487472843E-35, Group115=2.598860277515708E-29}	1476	GO_BiologicalProcess	1.30408e-26	[ABCA2, ABL2, ACER2, ACKR3, ACKR4, ACOD1, ACOT8, ACOX2, ACPP, ACTC1, ACVR1C, ACVR2A, ACVR2B, ADAMTS3, ADAMTSL2, ADAMTSL4, ADCY1, ADCY2, ADCY3, ADCY7, ADCYAP1R1, ADD2, ADGRB2, ADGRD1, ADGRG2, ADGRG5, ADGRG6, ADGRG7, ADORA3, ADRB2, AFAP1, AFAP1L2, AGO1, AGO4, AHCYL1, AHR, AHSG, AIF1, AKAP5, AKAP9, AKT3, ALDH1A2, ALDH1A3, AMER1, AMIGO1, AMIGO2, ANGPT2, ANGPT4, ANGPTL1, ANK3, ANKLE1, ANOS1, ANTXR1, A…
GO:0019222	regulation of metabolic process	18.9901	[Group078, Group100, Group104, Group108, Group115]	{Group078=2.360926662395808E-33, Group100=3.669814926504495E-32, Group104=1.3438684191336722E-30, Group108=4.869147487472843E-35, Group115=2.598860277515708E-29}	786	GO_BiologicalProcess	0.0118343	[ABCA2, ABL2, ACER2, ACKR3, ACOT8, ACTA2, ACTG2, ACVR1C, ACVR2A, ACVR2B, ADCY1, ADORA3, ADRB2, AFAP1L2, AGO1, AGO4, AHCYL1, AHR, AHSG, AKAP9, ALDH1A2, AMER1, ANGPT4, ANKLE1, ANOS1, ANTXR1, ANXA3, APAF1, APIP, APOD, AR, AREG, ARHGEF5, ARNT, ARNT2, ARNTL, ARRB1, ARRB2, ASAH1, ASB9, ASZ1, ATAD5, ATF7, ATP1B1, ATP7A, AURKA, AXIN2, BAMBI, BANK1, BARD1, BATF, BATF2, BATF3, BAX, BCL11A, BCL11B, BCL2L11,…
GO:0051050	positive regulation of transport	26.9663	[Group079, Group110, Group111]	{Group079=1.0049392872841123E-10, Group110=9.974407480207582E-20, Group111=8.135987721416735E-40}	144	GO_BiologicalProcess	2.97113e-06	[ADRB2, AHCYL1, AHSG, AIF1, AKAP6, AKAP9, AMIGO1, AQP1, ARHGEF5, ARRB1, ARRB2, ATP1B1, ATP8A1, AXL, B2M, BAX, BLK, C1QTNF2, CACNA1D, CACNB4, CADM1, CALM2, CAMK1D, CAMK2A, CAPN3, CCL5, CD14, CD19, CD2, CD244, CD274, CD47, CD81, CDH1, CDH2, CDH3, CEP131, CFTR, CLEC7A, CLEC9A, CRACR2A, CRTAM, CSF1R, CTSS, CXCL10, CXCL11, CXCL9, DDX58, DOCK2, DRD1, EPHB2, ERBB2, FABP3, FCER1G, FCGR1A, FFAR2, FGR, FRM…
KEGG:04060	Cytokine-cytokine receptor interaction	31.5642	[Group080, Group088, Group102]	{Group080=1.2585424630372737E-17, Group088=2.1747773582336453E-15, Group102=4.610214793524425E-30}	113	KEGG	5.80556e-09	[ACKR3, ACKR4, ACVR1C, ACVR2A, ACVR2B, BMP3, BMP4, BMP7, BMPR1B, BMPR2, CCL16, CCL19, CCL20, CCL21, CCL24, CCL26, CCL5, CCR3, CCR5, CCR6, CCR7, CCR8, CD27, CD4, CD40LG, CSF1R, CSF2RB, CSF3R, CX3CR1, CXCL10, CXCL11, CXCL12, CXCL13, CXCL14, CXCL9, CXCR1, CXCR2, CXCR3, CXCR4, CXCR6, EPOR, FAS, FASLG, GDF5, IFNAR2, IFNG, IFNLR1, IL10, IL10RA, IL12RB1, IL12RB2, IL15, IL15RA, IL16, IL17RB, IL18, IL18R1…
GO:0004896	cytokine receptor activity	52.8571	[Group080, Group088, Group102]	{Group080=1.2585424630372737E-17, Group088=2.1747773582336453E-15, Group102=4.610214793524425E-30}	37	GO_BiologicalProcess	1.00103e-08	[ACKR3, ACKR4, CCR3, CCR5, CCR6, CCR7, CCR8, CCRL2, CD4, CD74, CSF2RB, CSF3R, CX3CR1, CXCR1, CXCR3, CXCR4, CXCR6, EPOR, GPR75, IFNAR2, IL12RB1, IL12RB2, IL15RA, IL17RB, IL18R1, IL18RAP, IL1RL1, IL21R, IL2RA, IL2RB, IL2RG, IL5RA, IL6R, IL7R, LEPR, LOC101115509, LOC101117706]
GO:0001819	positive regulation of cytokine production	38.8112	[Group084, Group090, Group111, Group112]	{Group084=6.291646151015149E-19, Group090=1.4224411031901806E-41, Group111=8.135987721416735E-40, Group112=2.6712570930957474E-68}	111	GO_BiologicalProcess	4.56329e-16	[AFAP1L2, AIF1, ARNT, B2M, BRCA1, C3AR1, C5AR1, CADM1, CASP8, CCBE1, CCDC88B, CCR7, CD14, CD2, CD244, CD274, CD3E, CD40LG, CD6, CD74, CD81, CD83, CLEC7A, CLEC9A, CRTAM, CSF1R, DDX58, DHX58, ELANE, FCER1G, FFAR2, FGR, FLT4, FRMD8, GSDMD, HPSE, HTR2B, IDO1, IFIH1, IFNG, IL10, IL12RB1, IL12RB2, IL15, IL17RB, IL18, IL18R1, IL1A, IL1B, IL1RL1, IL20RB, IL27, IL33, IL6R, IL7, IRF1, IRF3, IRF8, ISL1, KAR…
GO:0042108	positive regulation of cytokine biosynthetic process	51.0204	[Group084, Group105]	{Group084=6.291646151015149E-19, Group105=2.2917044504621815E-25}	25	GO_BiologicalProcess	7.28378e-05	[CD3E, CD74, CLEC7A, ELANE, IFNG, IL1A, IL1B, IL27, IRF1, LOC101117706, LTB, MYD88, PRKCQ, PTPRC, SYK, TIRAP, TLR1, TLR3, TLR4, TLR7, TLR8, TNF, TNFRSF8, TYROBP, WNT5A]
GO:0006954	inflammatory response	36.3636	[Group086, Group111, Group112]	{Group086=3.111155073565542E-25, Group111=8.135987721416735E-40, Group112=2.6712570930957474E-68}	124	GO_BiologicalProcess	1.83247e-15	[ADCY1, ADCY7, AFAP1L2, AHSG, ALOX5, ALOX5AP, APOD, AXL, B4GALT1, BMPR1B, C1QA, C5AR1, C5AR2, CCL24, CCL5, CCR3, CCR5, CCR7, CD14, CD24, CD40LG, CD47, CD6, CD81, CD96, CELA1, CLEC7A, CST7, CTSC, CXCL11, CXCR3, CXCR6, CYBB, ECM1, ELANE, EPHB6, FCER1G, FCGR1A, FFAR2, FNDC4, HMGB2, IDO1, IFNG, IGF1, IL10, IL17RB, IL18, IL1A, IL1B, IL1RL1, IL1RN, IL20RB, IL25, IL31RA, IL5RA, IRF3, ISL1, ITIH4, KARS, …
GO:0050729	positive regulation of inflammatory response	45.9459	[Group086, Group112]	{Group086=3.111155073565542E-25, Group112=2.6712570930957474E-68}	34	GO_BiologicalProcess	8.78287e-06	[CCL24, CCR7, CD24, CD47, CD6, CD81, CLEC7A, CTSC, FCER1G, FCGR1A, FFAR2, IDO1, IL17RB, IL1B, IL1RL1, KARS, LOC101114535, LOC101117706, MDK, MYD88, NAPEPLD, NUPR1, PDCD4, RPS19, SNCA, STAP1, SUCNR1, TLR10, TLR2, TLR3, TLR4, TNF, TNFSF4, WNT5A]
GO:0050727	regulation of inflammatory response	31.7949	[Group086, Group112]	{Group086=3.111155073565542E-25, Group112=2.6712570930957474E-68}	62	GO_BiologicalProcess	0.000394889	[ADCY7, AHSG, APOD, CCL24, CCR7, CD24, CD47, CD6, CD81, CLEC7A, CST7, CTSC, FCER1G, FCGR1A, FFAR2, FNDC4, IDO1, IGF1, IL10, IL17RB, IL1B, IL1RL1, IL20RB, IRF3, ISL1, KARS, LOC101105208, LOC101114535, LOC101117706, LOC101122319, LRFN5, LYN, MDK, MYD88, NAPEPLD, NLRC3, NLRP3, NOS2, NR1D1, NT5E, NUPR1, PDCD4, PIK3AP1, PTGIS, RPS19, SMAD3, SMPDL3B, SNCA, STAP1, SUCNR1, TLR10, TLR2, TLR3, TLR4, TMEM17…
GO:0043068	positive regulation of programmed cell death	26.9886	[Group087, Group094]	{Group087=8.19406852498795E-8, Group094=2.662473260310134E-16}	95	GO_BiologicalProcess	0.00162019	[ACER2, ACVR1C, ADAMTSL4, ALDH1A2, ALDH1A3, APAF1, B4GALT1, BARD1, BAX, BCL2L11, BMF, BMP4, BMP7, BMPR1B, CALHM2, CAMK1D, CAMK2A, CASP9, CCL5, CD24, CD248, CD274, CD40LG, CLEC7A, COL4A3, CTLA4, CTSC, EPHA7, ERCC3, FAM162A, FAP, FASLG, IDO1, IFIT2, IFNG, IL10, IL20RA, INHBA, INPP5D, IRF5, ITGA4, ITM2C, LCK, LOC101105208, LOC101111063, LOC101114535, LRRK2, LYN, NGFR, NLRC4, NLRP1, NLRP3, NUPR1, P2R…
GO:0043065	positive regulation of apoptotic process	26.9341	[Group087, Group094]	{Group087=8.19406852498795E-8, Group094=2.662473260310134E-16}	94	GO_BiologicalProcess	0.00208486	[ACER2, ACVR1C, ADAMTSL4, ALDH1A2, ALDH1A3, APAF1, B4GALT1, BARD1, BAX, BCL2L11, BMF, BMP4, BMP7, BMPR1B, CALHM2, CAMK1D, CAMK2A, CASP9, CCL5, CD24, CD248, CD274, CD40LG, CLEC7A, COL4A3, CTLA4, CTSC, EPHA7, ERCC3, FAM162A, FAP, FASLG, IDO1, IFIT2, IFNG, IL10, IL20RA, INHBA, INPP5D, IRF5, ITGA4, ITM2C, LCK, LOC101105208, LOC101111063, LOC101114535, LYN, NGFR, NLRC4, NLRP1, NLRP3, NUPR1, P2RX1, P2R…
GO:0010942	positive regulation of cell death	27.0053	[Group087, Group094]	{Group087=8.19406852498795E-8, Group094=2.662473260310134E-16}	101	GO_BiologicalProcess	0.000772231	[ACER2, ACOX2, ACVR1C, ADAMTSL4, ALDH1A2, ALDH1A3, APAF1, AXIN2, B4GALT1, BARD1, BAX, BCL2L11, BMF, BMP4, BMP7, BMPR1B, C1QA, CALHM2, CAMK1D, CAMK2A, CASP9, CCL5, CD24, CD248, CD274, CD40LG, CLEC7A, COL4A3, CTLA4, CTSC, EPHA7, ERCC3, FAM162A, FAP, FASLG, IDO1, IFIT2, IFNG, IL10, IL20RA, INHBA, INPP5D, IRF5, ITGA4, ITM2C, LCK, LOC101105208, LOC101111063, LOC101114535, LRP1, LRRK2, LYN, MT3, NGFR, …
GO:0006915	apoptotic process	22.9401	[Group087]	{Group087=8.19406852498795E-8}	245	GO_BiologicalProcess	0.00011829	[ACER2, ACKR3, ACTC1, ACVR1C, ADAMTSL4, AGO4, ALDH1A2, ALDH1A3, AMIGO2, ANGPT4, APAF1, APIP, AQP1, AR, ARRB1, ATAD5, AURKA, AXL, B4GALT1, BARD1, BAX, BCL11B, BCL2A1, BCL2L11, BCL2L15, BIRC3, BMF, BMP4, BMP7, BMPR1B, BMPR2, BRCA1, CALHM2, CAMK1D, CAMK2A, CAPN3, CARD14, CARD6, CASP7, CASP8, CASP9, CAST, CCL19, CCL21, CCL5, CD24, CD248, CD27, CD274, CD3E, CD3G, CD40LG, CD5, CD74, CDK1, CHD8, CHST11,…
GO:0012501	programmed cell death	23.4489	[Group087]	{Group087=8.19406852498795E-8}	257	GO_BiologicalProcess	5.60587e-06	[ACER2, ACKR3, ACTC1, ACVR1C, ADAMTSL4, AGO4, ALDH1A2, ALDH1A3, AMIGO2, ANGPT4, APAF1, APIP, AQP1, AR, ARRB1, ASAH1, ATAD5, AURKA, AXL, B4GALT1, BARD1, BAX, BCL11B, BCL2A1, BCL2L11, BCL2L15, BIRC3, BMF, BMP4, BMP7, BMPR1B, BMPR2, BRCA1, CALHM2, CAMK1D, CAMK2A, CAPN3, CARD14, CARD6, CASP14, CASP7, CASP8, CASP9, CAST, CCL19, CCL21, CCL5, CD24, CD248, CD27, CD274, CD3E, CD3G, CD40LG, CD5, CD74, CDK1…
GO:0010941	regulation of cell death	23.8532	[Group087]	{Group087=8.19406852498795E-8}	234	GO_BiologicalProcess	6.78898e-06	[ACER2, ACKR3, ACOX2, ACTC1, ACVR1C, ADAMTSL4, AGO4, ALDH1A2, ALDH1A3, AMIGO2, ANGPT4, APAF1, APIP, AQP1, AR, ARRB1, ASAH1, ATAD5, AURKA, AXIN2, AXL, B4GALT1, BARD1, BAX, BCL11B, BCL2A1, BCL2L11, BCL2L15, BIRC3, BMF, BMP4, BMP7, BMPR1B, BRCA1, C1QA, CALHM2, CAMK1D, CAMK2A, CAPN3, CARD14, CARD6, CASP8, CASP9, CAST, CCL19, CCL21, CCL5, CD24, CD248, CD27, CD274, CD3G, CD40LG, CD74, CDK1, CHD8, CHST1…
GO:0042981	regulation of apoptotic process	24.1648	[Group087]	{Group087=8.19406852498795E-8}	217	GO_BiologicalProcess	7.83266e-06	[ACER2, ACKR3, ACTC1, ACVR1C, ADAMTSL4, AGO4, ALDH1A2, ALDH1A3, AMIGO2, ANGPT4, APAF1, APIP, AQP1, AR, ARRB1, ATAD5, AURKA, AXL, B4GALT1, BARD1, BAX, BCL11B, BCL2A1, BCL2L11, BCL2L15, BIRC3, BMF, BMP4, BMP7, BMPR1B, BRCA1, CALHM2, CAMK1D, CAMK2A, CAPN3, CARD14, CARD6, CASP8, CASP9, CAST, CCL19, CCL21, CCL5, CD24, CD248, CD27, CD274, CD3G, CD40LG, CD74, CDK1, CHD8, CHST11, CLEC7A, COL4A3, CORO1A, …
GO:0043067	regulation of programmed cell death	24.2888	[Group087]	{Group087=8.19406852498795E-8}	222	GO_BiologicalProcess	3.41325e-06	[ACER2, ACKR3, ACTC1, ACVR1C, ADAMTSL4, AGO4, ALDH1A2, ALDH1A3, AMIGO2, ANGPT4, APAF1, APIP, AQP1, AR, ARRB1, ASAH1, ATAD5, AURKA, AXL, B4GALT1, BARD1, BAX, BCL11B, BCL2A1, BCL2L11, BCL2L15, BIRC3, BMF, BMP4, BMP7, BMPR1B, BRCA1, CALHM2, CAMK1D, CAMK2A, CAPN3, CARD14, CARD6, CASP8, CASP9, CAST, CCL19, CCL21, CCL5, CD24, CD248, CD27, CD274, CD3G, CD40LG, CD74, CDK1, CHD8, CHST11, CLEC7A, COL4A3, C…
KEGG:04061	Viral protein interaction with cytokine and cytokine receptor	56.383	[Group088, Group102]	{Group088=2.1747773582336453E-15, Group102=4.610214793524425E-30}	53	KEGG	5.37737e-15	[ACKR3, ACKR4, CCL16, CCL19, CCL20, CCL21, CCL24, CCL26, CCL5, CCR3, CCR5, CCR6, CCR7, CCR8, CSF1R, CX3CR1, CXCL10, CXCL11, CXCL12, CXCL13, CXCL14, CXCL9, CXCR1, CXCR2, CXCR3, CXCR4, IL10, IL10RA, IL18, IL18R1, IL18RAP, IL20RA, IL20RB, IL24, IL2RA, IL2RB, IL2RG, IL6R, CXCL6, LOC101103766, LOC101111035, LOC101114285, LOC101114535, LOC101114790, LOC101115044, LOC101117706, LOC101117971, LOC10111957…
GO:1990869	cellular response to chemokine	56.8182	[Group088, Group102]	{Group088=2.1747773582336453E-15, Group102=4.610214793524425E-30}	25	GO_BiologicalProcess	3.95893e-06	[ACKR3, ACKR4, CCL5, CCR3, CCR5, CCR6, CCR7, CCR8, CCRL2, CX3CR1, CXCL10, CXCL11, CXCL12, CXCR1, CXCR3, CXCR4, CXCR6, DOCK8, GPR75, LOC101117706, PADI2, RIPOR2, SH2B3, SLIT2, SLIT3]
GO:1990868	response to chemokine	56.8182	[Group088, Group102]	{Group088=2.1747773582336453E-15, Group102=4.610214793524425E-30}	25	GO_BiologicalProcess	3.95893e-06	[ACKR3, ACKR4, CCL5, CCR3, CCR5, CCR6, CCR7, CCR8, CCRL2, CX3CR1, CXCL10, CXCL11, CXCL12, CXCR1, CXCR3, CXCR4, CXCR6, DOCK8, GPR75, LOC101117706, PADI2, RIPOR2, SH2B3, SLIT2, SLIT3]
GO:0070098	chemokine-mediated signaling pathway	62.1622	[Group088, Group102]	{Group088=2.1747773582336453E-15, Group102=4.610214793524425E-30}	23	GO_BiologicalProcess	1.50302e-06	[ACKR3, ACKR4, CCL5, CCR3, CCR5, CCR6, CCR7, CCR8, CCRL2, CX3CR1, CXCL10, CXCL11, CXCL12, CXCR1, CXCR3, CXCR4, CXCR6, GPR75, LOC101117706, PADI2, SH2B3, SLIT2, SLIT3]
GO:0019956	chemokine binding	82.3529	[Group088]	{Group088=2.1747773582336453E-15}	14	GO_MolecularFunction	1.17456e-05	[ACKR3, ACKR4, CCR3, CCR5, CCR6, CCR7, CX3CR1, CXCR1, CXCR3, CXCR4, CXCR6, ITGA4, LOC101117706, LOC101122940]
GO:0019955	cytokine binding	52.5641	[Group088]	{Group088=2.1747773582336453E-15}	41	GO_MolecularFunction	8.99023e-10	[ACKR3, ACKR4, BMPR2, CCR3, CCR5, CCR6, CCR7, CD4, CD74, CRLF1, CSF1R, CSF3R, CX3CR1, CXCR1, CXCR3, CXCR4, CXCR6, ELANE, GDF5, IL12RB1, IL18R1, IL1RN, IL20RA, IL20RB, IL2RA, IL2RB, IL31RA, IL6R, ITGA4, KIT, KLHL20, LOC101117706, LOC101122940, LRRC32, LTBP1, LTBP3, NOG, SOSTDC1, TGFB3, TGFBR3, TNFRSF1B]
GO:0004950	chemokine receptor activity	78.9474	[Group088]	{Group088=2.1747773582336453E-15}	15	GO_BiologicalProcess	9.3824e-06	[ACKR3, ACKR4, CCR3, CCR5, CCR6, CCR7, CCR8, CCRL2, CX3CR1, CXCR1, CXCR3, CXCR4, CXCR6, GPR75, LOC101117706]
GO:0001637	G protein-coupled chemoattractant receptor activity	78.9474	[Group088]	{Group088=2.1747773582336453E-15}	15	GO_BiologicalProcess	9.3824e-06	[ACKR3, ACKR4, CCR3, CCR5, CCR6, CCR7, CCR8, CCRL2, CX3CR1, CXCR1, CXCR3, CXCR4, CXCR6, GPR75, LOC101117706]
GO:0050920	regulation of chemotaxis	40.9836	[Group091, Group110, Group112]	{Group091=1.915588309476499E-23, Group110=9.974407480207582E-20, Group112=2.6712570930957474E-68}	50	GO_BiologicalProcess	3.53556e-07	[AIF1, ANGPT2, BMPR2, C3AR1, C5AR1, C5AR2, CAMK1D, CCL19, CCL21, CCL5, CCR7, CD74, CMKLR1, CXCL10, CXCL12, CXCL14, CXCR4, FGF10, FGF16, FGF18, GPR18, IL16, KARS, KDR, LOC101117706, LYN, MDK, MET, MPP1, MSTN, MYCBP2, NCKAP1L, P2RX4, PADI2, PDGFRA, PLA2G7, PLXNA4, RIPOR2, ROBO2, S100A14, SCG2, SEMA3A, SLAMF1, SLIT2, STAP1, SUCNR1, THBS4, VEGFC, VEGFD, WNT5A]
GO:0048870	cell motility	28.1188	[Group091, Group110]	{Group091=1.915588309476499E-23, Group110=9.974407480207582E-20}	284	GO_BiologicalProcess	1.2132e-17	[ACVR1C, ADCY3, ADD2, ADORA3, AIF1, AKT3, ANGPT2, ANGPT4, ANXA3, APOD, AQP1, ARHGAP18, ARHGDIB, ARHGEF16, ARHGEF5, ARRB2, ARSB, ASTN1, ATP8A1, AXL, B4GALT1, BAMBI, BAX, BCL11B, BMP4, BMP7, BMPR2, C3AR1, C5AR1, C5AR2, CADM4, CAMK1D, CAMK2A, CARMIL2, CASS4, CCBE1, CCDC141, CCDC40, CCKAR, CCL16, CCL19, CCL20, CCL21, CCL24, CCL26, CCL5, CCR6, CCR7, CD24, CD248, CD74, CD81, CDH1, CDH2, CH25H, CHGA, CL…
GO:0016477	cell migration	28.9445	[Group091, Group110]	{Group091=1.915588309476499E-23, Group110=9.974407480207582E-20}	266	GO_BiologicalProcess	3.65468e-18	[ACVR1C, ADD2, ADORA3, AIF1, AKT3, ANGPT2, ANGPT4, ANXA3, APOD, AQP1, ARHGDIB, ARHGEF16, ARHGEF5, ARRB2, ARSB, ASTN1, ATP8A1, AXL, B4GALT1, BAMBI, BAX, BCL11B, BMP4, BMP7, BMPR2, C3AR1, C5AR1, C5AR2, CAMK1D, CAMK2A, CARMIL2, CASS4, CCBE1, CCDC141, CCKAR, CCL16, CCL19, CCL20, CCL21, CCL24, CCL26, CCL5, CCR6, CCR7, CD24, CD248, CD74, CD81, CDH1, CDH2, CH25H, CHGA, CLDN1, CLEC7A, CMKLR1, CNN2, CNR2,…
GO:0198738	cell-cell signaling by wnt	31.2268	[Group093, Group106, Group114]	{Group093=1.0037407284190082E-16, Group106=6.584826180576362E-22, Group114=6.90349191368446E-43}	84	GO_BiologicalProcess	6.26723e-06	[AMER1, ARNTL, AXIN2, BAMBI, BCL9, CAPRIN2, CDH2, CDH3, CELA1, CHD8, COL1A1, CPE, CTHRC1, DACT1, DACT3, DISC1, DIXDC1, DKK1, DKK2, DKK3, DVL2, FGF10, FGF9, FOXL1, FZD1, FZD2, FZD3, FZD7, GID8, GLI1, GLI3, GRHL3, ISL1, JADE1, LEF1, LGR5, LIMD1, LOC101111090, LRP4, LRP6, LRRK2, MDK, MLLT3, NDP, NKD1, NOG, PIN1, PLEKHA4, PLPP3, PRICKLE1, PTK7, PTPRO, PTPRU, RBPJ, RECK, ROR1, ROR2, RSPO1, RSPO2, RSPO…
GO:0090263	positive regulation of canonical Wnt signaling pathway	38.3562	[Group093]	{Group093=1.0037407284190082E-16}	28	GO_BiologicalProcess	0.0185312	[AMER1, ARNTL, BAMBI, CAPRIN2, CDH3, COL1A1, DACT1, DKK2, FGF10, FGF9, GID8, LGR5, LRRK2, PIN1, PLEKHA4, PTK7, RBPJ, RECK, ROR2, RSPO1, RSPO2, RSPO3, SCEL, SFRP1, SFRP2, SFRP4, SULF2, WLS]
GO:0090090	negative regulation of canonical Wnt signaling pathway	40.4762	[Group093]	{Group093=1.0037407284190082E-16}	34	GO_BiologicalProcess	0.000399895	[AMER1, AXIN2, CDH2, CHD8, CTHRC1, DACT1, DACT3, DKK1, DKK2, FZD1, GLI1, GLI3, ISL1, JADE1, LIMD1, LRP4, MDK, MLLT3, NKD1, NOG, PRICKLE1, PTPRO, PTPRU, ROR2, SFRP1, SFRP2, SFRP4, SOSTDC1, SOX10, SOX2, STK4, TMEM170B, WNT11, WNT5A]
GO:0060828	regulation of canonical Wnt signaling pathway	35.443	[Group093]	{Group093=1.0037407284190082E-16}	56	GO_BiologicalProcess	2.12245e-05	[AMER1, ARNTL, AXIN2, BAMBI, CAPRIN2, CDH2, CDH3, CHD8, COL1A1, CTHRC1, DACT1, DACT3, DKK1, DKK2, FGF10, FGF9, FZD1, FZD7, GID8, GLI1, GLI3, ISL1, JADE1, LGR5, LIMD1, LRP4, LRRK2, MDK, MLLT3, NKD1, NOG, PIN1, PLEKHA4, PRICKLE1, PTK7, PTPRO, PTPRU, RBPJ, RECK, ROR2, RSPO1, RSPO2, RSPO3, SCEL, SFRP1, SFRP2, SFRP4, SOSTDC1, SOX10, SOX2, STK4, SULF2, TMEM170B, WLS, WNT11, WNT5A]
GO:0060070	canonical Wnt signaling pathway	35.3846	[Group093]	{Group093=1.0037407284190082E-16}	69	GO_BiologicalProcess	4.51893e-07	[AMER1, ARNTL, AXIN2, BAMBI, BCL9, CAPRIN2, CDH2, CDH3, CHD8, COL1A1, CTHRC1, DACT1, DACT3, DIXDC1, DKK1, DKK2, DVL2, FGF10, FGF9, FZD1, FZD2, FZD7, GID8, GLI1, GLI3, ISL1, JADE1, LEF1, LGR5, LIMD1, LRP4, LRP6, LRRK2, MDK, MLLT3, NKD1, NOG, PIN1, PLEKHA4, PLPP3, PRICKLE1, PTK7, PTPRO, PTPRU, RBPJ, RECK, ROR2, RSPO1, RSPO2, RSPO3, SCEL, SFRP1, SFRP2, SFRP4, SOSTDC1, SOX10, SOX2, STK4, SULF2, TCF7,…
GO:0030178	negative regulation of Wnt signaling pathway	33.9623	[Group093]	{Group093=1.0037407284190082E-16}	36	GO_BiologicalProcess	0.0354119	[AMER1, AXIN2, CDH2, CHD8, CTHRC1, DACT1, DACT3, DKK1, DKK2, DKK3, FGF9, FZD1, GLI1, GLI3, ISL1, JADE1, LIMD1, LRP4, MDK, MLLT3, NKD1, NOG, PRICKLE1, PTPRO, PTPRU, ROR2, SFRP1, SFRP2, SFRP4, SOSTDC1, SOX10, SOX2, STK4, TMEM170B, WNT11, WNT5A]
GO:0030177	positive regulation of Wnt signaling pathway	37.1134	[Group093]	{Group093=1.0037407284190082E-16}	36	GO_BiologicalProcess	0.00299063	[AMER1, ARNTL, BAMBI, CAPRIN2, CDH3, COL1A1, DACT1, DISC1, DIXDC1, DKK2, FGF10, FGF9, GID8, LGR5, LRRK2, MLLT3, NKD1, PIN1, PLEKHA4, PTK7, RBPJ, RECK, ROR2, RSPO1, RSPO2, RSPO3, SCEL, SFRP1, SFRP2, SFRP4, SULF1, SULF2, TLR2, WLS, WNT5A, ZEB2]
GO:0030111	regulation of Wnt signaling pathway	32.0388	[Group093]	{Group093=1.0037407284190082E-16}	66	GO_BiologicalProcess	0.000106328	[AMER1, ARNTL, AXIN2, BAMBI, CAPRIN2, CDH2, CDH3, CHD8, COL1A1, CTHRC1, DACT1, DACT3, DISC1, DIXDC1, DKK1, DKK2, DKK3, FGF10, FGF9, FOXL1, FZD1, FZD7, GID8, GLI1, GLI3, ISL1, JADE1, LEF1, LGR5, LIMD1, LRP4, LRRK2, MDK, MLLT3, NKD1, NOG, PIN1, PLEKHA4, PLPP3, PRICKLE1, PTK7, PTPRO, PTPRU, RBPJ, RECK, ROR2, RSPO1, RSPO2, RSPO3, SCEL, SFRP1, SFRP2, SFRP4, SOSTDC1, SOX10, SOX2, STK4, SULF1, SULF2, TL…
GO:0007267	cell-cell signaling	27.6156	[Group093]	{Group093=1.0037407284190082E-16}	227	GO_BiologicalProcess	1.51653e-12	[ACVR1C, ACVR2B, ADCY1, ADRB2, AKAP9, AMER1, AQP1, ARNTL, ARRB1, ARRB2, AXIN2, BAMBI, BCL9, BLK, BMP4, CACNA1C, CACNA1D, CACNA2D2, CACNB4, CADPS, CAMK2A, CAPRIN2, CCL5, CCR5, CD24, CDC20, CDH11, CDH2, CDH3, CDH8, CELA1, CFTR, CHD8, CHRM3, CHRNA1, CHRNA3, CHRNA7, CHRNB4, CNTNAP4, COL1A1, CPE, CTHRC1, DACT1, DACT3, DBN1, DCC, DGKB, DGKI, DHH, DISC1, DIXDC1, DKK1, DKK2, DKK3, DLG4, DLGAP1, DNM1, DRD…
KEGG:04612	Antigen processing and presentation	44.7917	[Group098]	{Group098=7.393904683171378E-25}	43	KEGG	2.24522e-07	[B2M, CD4, CD74, CD8A, CD8B, CIITA, CTSL, CTSS, IFI30, IFNG, LOC101101976, LOC101102227, LOC101103260, LOC101104216, LOC101104866, LOC101105609, LOC101106374, LOC101107641, LOC101107908, LOC101108171, LOC101109219, LOC101109492, LOC101109746, LOC101109747, LOC101110545, LOC101112038, LOC101112292, LOC101112480, LOC101113217, LOC101114758, LOC101116099, LOC101118514, LOC101123288, LOC106990117, LO…
KEGG:05330	Allograft rejection	48.3333	[Group098]	{Group098=7.393904683171378E-25}	29	KEGG	2.88824e-05	[CD40LG, CD86, FAS, FASLG, IFNG, IL10, LOC101104866, LOC101105609, LOC101106374, LOC101107641, LOC101107908, LOC101108171, LOC101109219, LOC101109492, LOC101109746, LOC101109747, LOC101110545, LOC101112038, LOC101112480, LOC101113217, LOC101113279, LOC101114758, LOC101116099, LOC101118514, LOC101122059, LOC106990117, OVAR-DRB1, PRF1, TNF]
KEGG:04145	Phagosome	32.2222	[Group098]	{Group098=7.393904683171378E-25}	58	KEGG	0.000629379	[ATP6V1G3, CD14, CLEC7A, COLEC12, CORO1A, CTSL, CTSS, CYBB, FCGR1A, FCGR2B, FCGR3A, ITGAM, ITGB2, ITGB3, LOC101102057, LOC101102230, LOC101104866, LOC101105609, LOC101106374, LOC101107430, LOC101107641, LOC101107908, LOC101108171, LOC101109219, LOC101109492, LOC101109746, LOC101109747, LOC101110545, LOC101112038, LOC101112480, LOC101113217, LOC101114758, LOC101114861, LOC101116099, LOC101118514, …
GO:0023051	regulation of signaling	25.7034	[Group100, Group108, Group115]	{Group100=3.669814926504495E-32, Group108=4.869147487472843E-35, Group115=2.598860277515708E-29}	539	GO_BiologicalProcess	5.02935e-26	[ACKR3, ACOD1, ACPP, ACVR1C, ACVR2A, ACVR2B, ADAMTS3, ADAMTSL2, ADCY1, ADRB2, AFAP1, AFAP1L2, AGO1, AKAP5, AKAP9, AKT3, AMER1, APAF1, APIP, APOD, AR, ARHGAP18, ARHGAP25, ARHGDIB, ARHGEF16, ARHGEF18, ARHGEF25, ARHGEF38, ARHGEF5, ARNTL, ARRB1, ARRB2, ASPN, ATAD5, AXIN2, AXL, BAMBI, BANK1, BAX, BCL2L11, BLK, BLNK, BMP4, BMP7, BMPR1B, BMPR2, BRCA1, C1QTNF2, C5AR1, C5AR2, CACNA1D, CACNA2D2, CACNB4, CA…
GO:0010646	regulation of cell communication	25.8886	[Group100, Group108, Group115]	{Group100=3.669814926504495E-32, Group108=4.869147487472843E-35, Group115=2.598860277515708E-29}	539	GO_BiologicalProcess	7.44142e-27	[ACKR3, ACOD1, ACPP, ACVR1C, ACVR2A, ACVR2B, ADAMTS3, ADAMTSL2, ADCY1, ADRB2, AFAP1, AFAP1L2, AGO1, AKAP5, AKAP9, AKT3, AMER1, APAF1, APIP, APOD, AR, ARHGAP18, ARHGAP25, ARHGDIB, ARHGEF16, ARHGEF18, ARHGEF25, ARHGEF38, ARHGEF5, ARNTL, ARRB1, ARRB2, ASPN, ATAD5, AXIN2, AXL, BAMBI, BANK1, BAX, BCL2L11, BLK, BLNK, BMP4, BMP7, BMPR1B, BMPR2, BRCA1, C1QTNF2, C5AR1, C5AR2, CACNA1D, CACNA2D2, CACNB4, CA…
GO:0001664	G protein-coupled receptor binding	35.7664	[Group102, Group106]	{Group102=4.610214793524425E-30, Group106=6.584826180576362E-22}	49	GO_MolecularFunction	0.000117301	[ADA2, ARRB1, ARRB2, BAMBI, CCL16, CCL19, CCL20, CCL21, CCL24, CCL26, CCL5, CCRL2, CNRIP1, CTHRC1, CXCL10, CXCL11, CXCL12, CXCL13, CXCL14, CXCL9, DVL2, FZD1, FZD7, GNA14, GNA15, ITGB4, LOC100101238, LOC101111035, LOC101114285, LOC101114535, LOC101115044, LOC101117706, LOC101119572, LRP6, MAGI2, MARCO, MRAP2, NDP, ROR2, RSPO1, RSPO3, S100A14, S1PR2, SFRP1, UCHL1, WNT2, WNT4, WNT5A, XCL1]
GO:0005109	frizzled binding	65	[Group102, Group106]	{Group102=4.610214793524425E-30, Group106=6.584826180576362E-22}	13	GO_MolecularFunction	0.00383529	[BAMBI, CTHRC1, DVL2, FZD1, FZD7, LRP6, NDP, ROR2, RSPO3, SFRP1, WNT2, WNT4, WNT5A]
GO:0042379	chemokine receptor binding	57.5	[Group102, Group110]	{Group102=4.610214793524425E-30, Group110=9.974407480207582E-20}	23	GO_MolecularFunction	1.2783e-05	[CCL16, CCL19, CCL20, CCL21, CCL24, CCL26, CCL5, CCRL2, CXCL10, CXCL11, CXCL12, CXCL13, CXCL14, CXCL9, LOC100101238, LOC101111035, LOC101114285, LOC101114535, LOC101115044, LOC101117706, LOC101119572, S100A14, XCL1]
KEGG:04062	Chemokine signaling pathway	37.766	[Group102]	{Group102=4.610214793524425E-30}	71	KEGG	8.18582e-09	[ADCY1, ADCY2, ADCY3, ADCY7, AKT3, ARRB1, ARRB2, CCL16, CCL19, CCL20, CCL21, CCL24, CCL26, CCL5, CCR3, CCR5, CCR6, CCR7, CCR8, CX3CR1, CXCL10, CXCL11, CXCL12, CXCL13, CXCL14, CXCL9, CXCR1, CXCR2, CXCR3, CXCR4, CXCR6, DOCK2, FGR, GRK6, HCK, ITK, JAK3, CXCL6, LOC101103766, LOC101111035, LOC101114285, LOC101114535, LOC101114790, LOC101115044, LOC101117706, LOC101117971, LOC101119572, LYN, NCF1, PAK1…
GO:0008009	chemokine activity	55.5556	[Group102]	{Group102=4.610214793524425E-30}	20	GO_BiologicalProcess	0.000272016	[CCL16, CCL19, CCL20, CCL21, CCL24, CCL26, CCL5, CXCL10, CXCL11, CXCL12, CXCL13, CXCL14, CXCL9, LOC100101238, LOC101111035, LOC101114285, LOC101114535, LOC101115044, LOC101119572, XCL1]
GO:0005126	cytokine receptor binding	34.2541	[Group102]	{Group102=4.610214793524425E-30}	62	GO_MolecularFunction	1.84358e-05	[CADM4, CCL16, CCL19, CCL20, CCL21, CCL24, CCL26, CCL5, CCRL2, CD40LG, CRLF1, CXCL10, CXCL11, CXCL12, CXCL13, CXCL14, CXCL9, ECM1, ERAP1, FASLG, IFNG, IL10, IL12RB1, IL15, IL18, IL1A, IL1B, IL1RN, IL27, IL6R, IL7, LIF, LOC100101238, LOC101105208, LOC101111035, LOC101114285, LOC101114535, LOC101115044, LOC101117706, LOC101119572, LRG1, LTB, RASL11B, RHEX, S100A14, SH2B3, SMAD3, SOCS2, STAP1, SYK, …
GO:0005125	cytokine activity	39.8438	[Group102]	{Group102=4.610214793524425E-30}	51	GO_BiologicalProcess	9.3428e-07	[BMP3, BMP4, CCL16, CCL19, CCL20, CCL21, CCL24, CCL26, CCL5, CD40LG, CRLF1, CXCL10, CXCL11, CXCL12, CXCL13, CXCL14, CXCL9, FASLG, IFNG, IL10, IL15, IL16, IL18, IL1A, IL1B, IL1RN, IL25, IL33, IL7, INHBA, LIF, LOC100101238, LOC101110855, LOC101111035, LOC101114285, LOC101114535, LOC101115044, LOC101119572, LTB, MSTN, NDP, NOG, SCG2, SPP1, TIMP1, TNF, TNFSF10, TNFSF4, WNT2, WNT5A, XCL1]
GO:0005102	signaling receptor binding	27.8826	[Group102]	{Group102=4.610214793524425E-30}	266	GO_MolecularFunction	9.3947e-16	[ADA2, AKAP5, ANGPT2, ANGPT4, ANGPTL1, AQP1, AR, ARHGEF16, ARNT, ARNT2, ARNTL, ARRB1, ARRB2, B2M, BAMBI, BANK1, BDNF, BMP3, BMP4, BMP7, C1QTNF2, CADM1, CADM4, CAMK2A, CAPRIN2, CCL16, CCL19, CCL20, CCL21, CCL24, CCL26, CCL5, CCRL2, CD2, CD226, CD244, CD4, CD40LG, CD74, CD81, CDH26, CNRIP1, COL16A1, COL4A3, CPE, CRLF1, CRTAM, CTHRC1, CXCL10, CXCL11, CXCL12, CXCL13, CXCL14, CXCL9, DKK1, DLG4, DOCK2,…
GO:0051173	positive regulation of nitrogen compound metabolic process	21.2544	[Group104, Group108, Group115]	{Group104=1.3438684191336722E-30, Group108=4.869147487472843E-35, Group115=2.598860277515708E-29}	427	GO_BiologicalProcess	2.64371e-05	[ACER2, ACKR3, ACVR1C, ACVR2A, ACVR2B, ADRB2, AFAP1L2, AGO1, AKAP9, AMER1, ANGPT4, ANTXR1, APAF1, AR, AREG, ARHGEF5, ARNT, ARNT2, ARNTL, ARRB1, ARRB2, ASB9, ATAD5, AURKA, AXIN2, BAMBI, BANK1, BATF, BAX, BCL11B, BCL2L11, BCL9, BIRC3, BLM, BMP4, BMP7, BMPR1B, BMPR2, BPTF, BRCA1, C1QTNF2, C4BPA, C5AR1, C5AR2, CALM2, CAMK4, CAPN3, CAPRIN2, CARD14, CASP8, CASP9, CASS4, CASZ1, CCBE1, CCL19, CCL21, CCL5…
GO:0031328	positive regulation of cellular biosynthetic process	21.2121	[Group104, Group108, Group115]	{Group104=1.3438684191336722E-30, Group108=4.869147487472843E-35, Group115=2.598860277515708E-29}	273	GO_BiologicalProcess	0.0188774	[ACVR2A, ADRB2, AFAP1L2, AGO1, AR, ARNT, ARNT2, ARNTL, ARRB1, ATAD5, BAMBI, BATF, BCL11B, BCL9, BLM, BMP4, BMP7, BMPR1B, BMPR2, BPTF, BRCA1, C1QTNF2, CAMK4, CAPN3, CAPRIN2, CASZ1, CCL5, CCR7, CD244, CD3D, CD3E, CD4, CD74, CD81, CDH1, CDH3, CDON, CELA1, CHD6, CHD8, CLEC7A, COL1A1, CREB3L2, CREB3L3, CREB5, DCN, DDAH1, DDX58, DLX3, DTX3L, DVL2, DYRK2, E2F2, EBF2, EBF3, EEF2, EHF, EIF3E, EIF5A2, ELAN…
GO:0031325	positive regulation of cellular metabolic process	21.3302	[Group104, Group108, Group115]	{Group104=1.3438684191336722E-30, Group108=4.869147487472843E-35, Group115=2.598860277515708E-29}	449	GO_BiologicalProcess	5.68024e-06	[ACER2, ACKR3, ACVR1C, ACVR2A, ACVR2B, ADRB2, AFAP1L2, AGO1, AKAP9, AMER1, ANGPT4, ANTXR1, APAF1, AR, AREG, ARHGEF5, ARNT, ARNT2, ARNTL, ARRB1, ARRB2, ATAD5, AURKA, AXIN2, BAMBI, BANK1, BATF, BAX, BCL11B, BCL2L11, BCL9, BIRC3, BLM, BMP4, BMP7, BMPR1B, BMPR2, BPTF, BRCA1, C1QTNF2, C5AR1, C5AR2, CALM2, CAMK4, CAPN3, CAPRIN2, CARD14, CASP8, CASP9, CASS4, CASZ1, CCBE1, CCL19, CCL21, CCL5, CCR7, CD19,…
GO:0010604	positive regulation of macromolecule metabolic process	21.7882	[Group104, Group108, Group115]	{Group104=1.3438684191336722E-30, Group108=4.869147487472843E-35, Group115=2.598860277515708E-29}	463	GO_BiologicalProcess	1.2265e-07	[ACER2, ACKR3, ACTA2, ACTG2, ACVR1C, ACVR2A, ACVR2B, ADRB2, AFAP1L2, AGO1, AKAP9, ALDH1A2, AMER1, ANGPT4, ANTXR1, APAF1, AR, AREG, ARHGEF5, ARNT, ARNT2, ARNTL, ARRB1, ARRB2, ASB9, ATAD5, AURKA, AXIN2, BAMBI, BANK1, BATF, BAX, BCL11B, BCL2L11, BCL9, BIRC3, BLM, BMP4, BMP7, BMPR1B, BMPR2, BPTF, BRCA1, C1QTNF2, C4BPA, C5AR1, C5AR2, CALM2, CAMK4, CAPN3, CAPRIN2, CARD14, CASP8, CASP9, CASS4, CASZ1, CC…
GO:0010557	positive regulation of macromolecule biosynthetic process	21.3194	[Group104, Group108, Group115]	{Group104=1.3438684191336722E-30, Group108=4.869147487472843E-35, Group115=2.598860277515708E-29}	265	GO_BiologicalProcess	0.0192199	[ACVR2A, ADRB2, AFAP1L2, AGO1, AR, ARNT, ARNT2, ARNTL, ARRB1, ATAD5, BAMBI, BATF, BCL11B, BCL9, BLM, BMP4, BMP7, BMPR1B, BMPR2, BPTF, BRCA1, C1QTNF2, CAMK4, CAPN3, CAPRIN2, CASZ1, CCR7, CD3D, CD3E, CD4, CD74, CD81, CDH1, CDON, CELA1, CHD6, CHD8, CLEC7A, COL1A1, CREB3L2, CREB3L3, CREB5, DCN, DDX58, DLX3, DTX3L, DVL2, DYRK2, E2F2, EBF2, EBF3, EEF2, EHF, EIF3E, EIF5A2, ELANE, ELF4, EOMES, ERBB2, ERC…
GO:0009893	positive regulation of metabolic process	21.3508	[Group104, Group108, Group115]	{Group104=1.3438684191336722E-30, Group108=4.869147487472843E-35, Group115=2.598860277515708E-29}	490	GO_BiologicalProcess	7.39785e-07	[ABL2, ACER2, ACKR3, ACTA2, ACTG2, ACVR1C, ACVR2A, ACVR2B, ADRB2, AFAP1L2, AGO1, AKAP9, ALDH1A2, AMER1, ANGPT4, ANTXR1, APAF1, AR, AREG, ARHGEF5, ARNT, ARNT2, ARNTL, ARRB1, ARRB2, ASB9, ATAD5, ATP7A, AURKA, AXIN2, BAMBI, BANK1, BATF, BAX, BCL11B, BCL2L11, BCL9, BIRC3, BLM, BMP4, BMP7, BMPR1B, BMPR2, BPTF, BRCA1, C1QTNF2, C4BPA, C5AR1, C5AR2, CALM2, CAMK1D, CAMK4, CAPN3, CAPRIN2, CARD14, CASP8, CA…
GO:0009891	positive regulation of biosynthetic process	21.2864	[Group104, Group108, Group115]	{Group104=1.3438684191336722E-30, Group108=4.869147487472843E-35, Group115=2.598860277515708E-29}	278	GO_BiologicalProcess	0.0125508	[ACVR2A, ADRB2, AFAP1L2, AGO1, AR, ARNT, ARNT2, ARNTL, ARRB1, ATAD5, BAMBI, BATF, BCL11B, BCL9, BLM, BMP4, BMP7, BMPR1B, BMPR2, BPTF, BRCA1, C1QTNF2, CAMK4, CAPN3, CAPRIN2, CASZ1, CCL5, CCR7, CD244, CD3D, CD3E, CD4, CD74, CD81, CDH1, CDH3, CDON, CELA1, CHD6, CHD8, CLEC7A, COL1A1, CREB3L2, CREB3L3, CREB5, DCN, DDAH1, DDX58, DLX3, DTX3L, DVL2, DYRK2, E2F2, EBF2, EBF3, EEF2, EHF, EIF3E, EIF5A2, ELAN…
GO:0019220	regulation of phosphate metabolic process	23.2388	[Group104, Group115]	{Group104=1.3438684191336722E-30, Group115=2.598860277515708E-29}	254	GO_BiologicalProcess	1.87251e-05	[ACKR3, ACVR2A, ACVR2B, ADRB2, AFAP1L2, AKAP9, ANGPT4, APIP, AR, AREG, ARHGEF5, ARRB1, ARRB2, AXIN2, BANK1, BARD1, BAX, BLM, BMP4, BMP7, BMPR2, C1QTNF2, C5AR1, C5AR2, CADM4, CALM2, CAPRIN2, CARD14, CASS4, CCDC8, CCL19, CCL21, CCL5, CD19, CD24, CD244, CD27, CD2BP2, CD3E, CD4, CD40LG, CD74, CD81, CDC25B, CDH2, CDK1, CDON, CRLF1, CSF1R, CTDSP2, DACT1, DDR2, DKK1, DOK4, DUSP2, DUSP26, DUSP4, DUSP7, D…
GO:1903555	regulation of tumor necrosis factor superfamily cytokine production	43.1373	[Group105, Group111]	{Group105=2.2917044504621815E-25, Group111=8.135987721416735E-40}	44	GO_BiologicalProcess	6.13292e-07	[ARRB2, AXL, BPI, C5AR2, CD14, CD2, CD24, CD274, CD47, CLEC4A, CLEC7A, DDX58, FCER1G, FRMD8, GPNMB, GPR18, IFIH1, IFNG, IGF1, IL10, ISL1, LOC101105208, LOC101114535, LOC101117706, LY96, MYD88, NLRC3, PTPN22, PTPN6, PTPRC, RASGRP1, SASH3, SYK, SYT11, TIRAP, TLR1, TLR3, TLR4, TNFAIP3, TNFRSF8, TWIST1, TYROBP, WNT5A, ZBTB20]
GO:0050715	positive regulation of cytokine secretion	44.8276	[Group105, Group111]	{Group105=2.2917044504621815E-25, Group111=8.135987721416735E-40}	39	GO_BiologicalProcess	1.59291e-06	[AIF1, CADM1, CD14, CD2, CD244, CD274, CLEC9A, CRTAM, CSF1R, DDX58, FFAR2, FGR, FRMD8, GSDMD, HTR2B, IFIH1, IL10, IL17RB, IL1A, IL1RL1, IL33, KARS, LOC101105208, LOC101114535, MDK, NLRP3, P2RX7, PTPN22, RASGRP1, SCAMP5, SLAMF1, SYK, TLR1, TLR2, TLR4, TLR8, TNF, TWIST1, WNT5A]
GO:0032635	interleukin-6 production	45.098	[Group105, Group111]	{Group105=2.2917044504621815E-25, Group111=8.135987721416735E-40}	46	GO_BiologicalProcess	3.78037e-08	[AFAP1L2, AIF1, ARRB1, ARRB2, BANK1, BPI, C5AR2, CD24, CD47, CD74, CLEC7A, DDX58, FCER1G, IFIH1, IL10, IL18RAP, IL1B, IL6R, INPP5D, ISL1, LOC101105208, MAPK13, MYD88, NCKAP1L, NLRC3, NOS2, P2RX7, PTPN22, PTPN6, SYK, SYT11, TIRAP, TLR1, TLR2, TLR3, TLR4, TLR7, TLR8, TMEM106A, TNF, TNFAIP3, TNFSF4, TWIST1, TYROBP, WNT5A, ZBTB20]
GO:0045416	positive regulation of interleukin-8 biosynthetic process	80	[Group105]	{Group105=2.2917044504621815E-25}	8	GO_BiologicalProcess	0.0389474	[CD74, CLEC7A, ELANE, SYK, TLR4, TLR7, TLR8, TNF]
GO:0042035	regulation of cytokine biosynthetic process	38.5714	[Group105]	{Group105=2.2917044504621815E-25}	27	GO_BiologicalProcess	0.0250887	[CD3E, CD74, CLEC7A, ELANE, IFNG, IL1A, IL1B, IL27, INPP5D, IRF1, LOC101117706, LTB, MYD88, NMI, PRKCQ, PTPRC, SYK, TIRAP, TLR1, TLR3, TLR4, TLR7, TLR8, TNF, TNFRSF8, TYROBP, WNT5A]
GO:0032755	positive regulation of interleukin-6 production	43.5484	[Group105]	{Group105=2.2917044504621815E-25}	27	GO_BiologicalProcess	0.00125539	[AIF1, CD74, CLEC7A, DDX58, FCER1G, IFIH1, IL1B, IL6R, ISL1, LOC101105208, MAPK13, MYD88, P2RX7, SYK, TIRAP, TLR1, TLR2, TLR3, TLR4, TLR7, TLR8, TNF, TNFSF4, TWIST1, TYROBP, WNT5A, ZBTB20]
GO:0032722	positive regulation of chemokine production	53.4884	[Group105]	{Group105=2.2917044504621815E-25}	23	GO_BiologicalProcess	8.1305e-05	[AIF1, CD74, CLEC7A, CSF1R, FFAR2, IFNG, IL1B, IL1RL1, IL33, IL6R, IL7, LOC101105208, MCOLN2, MYD88, SYK, TLR2, TLR3, TLR4, TLR7, TNF, TRIM32, TWIST1, WNT5A]
GO:0032715	negative regulation of interleukin-6 production	50	[Group105]	{Group105=2.2917044504621815E-25}	16	GO_BiologicalProcess	0.0279802	[ARRB1, ARRB2, BANK1, BPI, C5AR2, CD24, IL10, INPP5D, NCKAP1L, NLRC3, PTPN22, PTPN6, SYT11, TLR4, TNF, TNFAIP3]
GO:0032675	regulation of interleukin-6 production	45.7447	[Group105]	{Group105=2.2917044504621815E-25}	43	GO_BiologicalProcess	9.67321e-08	[AFAP1L2, AIF1, ARRB1, ARRB2, BANK1, BPI, C5AR2, CD24, CD47, CD74, CLEC7A, DDX58, FCER1G, IFIH1, IL10, IL1B, IL6R, INPP5D, ISL1, LOC101105208, MAPK13, MYD88, NCKAP1L, NLRC3, P2RX7, PTPN22, PTPN6, SYK, SYT11, TIRAP, TLR1, TLR2, TLR3, TLR4, TLR7, TLR8, TNF, TNFAIP3, TNFSF4, TWIST1, TYROBP, WNT5A, ZBTB20]
GO:0032642	regulation of chemokine production	45.614	[Group105]	{Group105=2.2917044504621815E-25}	26	GO_BiologicalProcess	0.000674729	[AIF1, APOD, CD24, CD74, CLEC7A, CSF1R, ELANE, FFAR2, IFNG, IL1B, IL1RL1, IL33, IL6R, IL7, LOC101105208, MCOLN2, MYD88, SYK, TLR2, TLR3, TLR4, TLR7, TNF, TRIM32, TWIST1, WNT5A]
GO:0032602	chemokine production	44.8276	[Group105]	{Group105=2.2917044504621815E-25}	26	GO_BiologicalProcess	0.00102054	[AIF1, APOD, CD24, CD74, CLEC7A, CSF1R, ELANE, FFAR2, IFNG, IL1B, IL1RL1, IL33, IL6R, IL7, LOC101105208, MCOLN2, MYD88, SYK, TLR2, TLR3, TLR4, TLR7, TNF, TRIM32, TWIST1, WNT5A]
GO:0060562	epithelial tube morphogenesis	29.6296	[Group106, Group114]	{Group106=6.584826180576362E-22, Group114=6.90349191368446E-43}	72	GO_BiologicalProcess	0.0011687	[APAF1, AR, AREG, BMP4, BMP7, CC2D2A, CCDC40, CTHRC1, CXCL10, DVL2, EDNRA, EPHA4, EPHA7, EYA1, FAT4, FGF10, FGF2, FMN1, FZD1, FZD2, GDNF, GLI3, GRHL3, HAND2, HHIP, HOXB7, HS2ST1, IFT172, KLHL3, LEF1, LGR5, LOC101103781, LOC101111090, LRP2, MDK, MET, MMP14, NPNT, OSR1, PAK1, PAX8, PRICKLE1, PRKACB, PTK7, RARG, RBPJ, RDH10, RPS7, RSPO2, SEMA3E, SFRP1, SFRP2, SLIT2, SMAD3, SMO, SOSTDC1, SOX8, SPINT1…
GO:0007166	cell surface receptor signaling pathway	30.8199	[Group107, Group115]	{Group107=1.9112387751215186E-50, Group115=2.598860277515708E-29}	515	GO_BiologicalProcess	2.05836e-48	[ACKR3, ACKR4, ACOD1, ACPP, ACVR1C, ACVR2A, ACVR2B, ADAMTS3, ADAMTSL2, ADCYAP1R1, ADGRB2, ADGRD1, ADGRG2, ADGRG5, ADGRG6, ADGRG7, ADORA3, ADRB2, AFAP1L2, AKAP9, AMER1, ANGPT2, ANGPT4, ANGPTL1, APOD, AR, AREG, ARNTL, ARRB1, ARRB2, ASPN, AXIN2, AXL, BAMBI, BAX, BCL2L11, BCL9, BLK, BMP4, BMP7, BMPR1B, BMPR2, BRCA1, BTBD11, BTLA, C3AR1, C5AR1, C5AR2, CACNB4, CACNG2, CADM4, CAPRIN2, CARD14, CASP8, CC2…
GO:0023056	positive regulation of signaling	28.5983	[Group108, Group115]	{Group108=4.869147487472843E-35, Group115=2.598860277515708E-29}	304	GO_BiologicalProcess	2.13355e-20	[ACKR3, ACPP, ACVR2A, ACVR2B, ADAMTS3, ADCY1, ADRB2, AFAP1L2, AGO1, AKT3, AMER1, APAF1, AR, ARHGEF5, ARNTL, ARRB1, ARRB2, AXL, BAMBI, BANK1, BAX, BCL2L11, BLK, BLNK, BMP4, BMP7, BMPR1B, BMPR2, C1QTNF2, C5AR1, C5AR2, CACNA1D, CACNB4, CALM2, CAPRIN2, CASP8, CCBE1, CCL19, CCL21, CCL5, CCR7, CD14, CD180, CD226, CD24, CD27, CD3E, CD4, CD40LG, CD74, CD81, CDH2, CDH3, CDON, CFTR, CHRNB4, CMTM3, COL1A1, …
GO:0009967	positive regulation of signal transduction	29.1494	[Group108, Group115]	{Group108=4.869147487472843E-35, Group115=2.598860277515708E-29}	281	GO_BiologicalProcess	5.90103e-20	[ACKR3, ACPP, ACVR2A, ACVR2B, ADAMTS3, ADRB2, AFAP1L2, AGO1, AKT3, AMER1, APAF1, AR, ARHGEF5, ARNTL, ARRB1, ARRB2, AXL, BAMBI, BANK1, BAX, BCL2L11, BLNK, BMP4, BMP7, BMPR1B, BMPR2, C1QTNF2, C5AR1, C5AR2, CALM2, CAPRIN2, CASP8, CCBE1, CCL19, CCL21, CCL5, CCR7, CD14, CD180, CD226, CD24, CD27, CD3E, CD4, CD40LG, CD74, CD81, CDH2, CDH3, CDON, CMTM3, COL1A1, CRB2, CRLF1, CSF1R, CTSC, CXCR4, CYFIP2, DA…
GO:0051046	regulation of secretion	27.4157	[Group110, Group111]	{Group110=9.974407480207582E-20, Group111=8.135987721416735E-40}	122	GO_BiologicalProcess	1.66079e-05	[ACVR1C, ADCY1, AIF1, AQP1, ARNTL, ARRB1, BANK1, BLK, C5AR2, CACNA1D, CACNB4, CADM1, CAMK2A, CCL5, CCR7, CD14, CD2, CD244, CD274, CD40LG, CD74, CD84, CFTR, CHGA, CLEC9A, CORIN, CRTAM, CSF1R, DDX58, DGKI, ENHO, ERBB3, FBXL20, FCER1G, FFAR2, FGF10, FGR, FN1, FRMD8, GCK, GJA5, GPR68, GSDMD, HDAC9, HFE, HTR1B, HTR2B, IFIH1, IFNG, IGF1, IL10, IL17RB, IL1A, IL1B, IL1RL1, IL33, INHBA, IRS1, ITGAM, ITGB2…
GO:0050921	positive regulation of chemotaxis	43.0233	[Group110, Group112]	{Group110=9.974407480207582E-20, Group112=2.6712570930957474E-68}	37	GO_BiologicalProcess	1.69363e-05	[AIF1, BMPR2, C3AR1, C5AR1, CAMK1D, CCL19, CCL21, CCL5, CCR7, CD74, CMKLR1, CXCL10, CXCL12, CXCL14, FGF10, FGF16, FGF18, IL16, KARS, KDR, LOC101117706, MDK, MET, MSTN, NCKAP1L, P2RX4, PLA2G7, RIPOR2, S100A14, SCG2, SLAMF1, SLIT2, SUCNR1, THBS4, VEGFC, VEGFD, WNT5A]
GO:2000147	positive regulation of cell motility	29.9419	[Group110]	{Group110=9.974407480207582E-20}	103	GO_BiologicalProcess	1.73712e-06	[AIF1, AKT3, ANGPT4, ANXA3, AQP1, ATP8A1, BMP4, BMP7, BMPR2, C3AR1, C5AR1, CAMK1D, CARMIL2, CASS4, CCBE1, CCL19, CCL20, CCL21, CCL24, CCL5, CCR6, CCR7, CD74, CLDN1, CLEC7A, CMKLR1, COL1A1, CORO1A, CSF1R, CXCL10, CXCL12, CXCL14, DDR2, DOCK8, EPB41L4B, FERMT3, FGF10, FGF16, FGF18, FGF2, FGF7, FGR, FLT4, FN1, GPNMB, HDAC9, IFNG, IGF1, IGF1R, IGFBP5, IL1B, ITGB3, KARS, KDR, LEF1, LOC101105208, LOC101…
GO:2000145	regulation of cell motility	27.5	[Group110]	{Group110=9.974407480207582E-20}	165	GO_BiologicalProcess	3.35879e-08	[ACVR1C, ADORA3, AIF1, AKT3, ANGPT2, ANGPT4, ANXA3, APOD, AQP1, ARHGAP18, ARHGDIB, ARSB, ATP8A1, BMP4, BMP7, BMPR2, C3AR1, C5AR1, C5AR2, CADM4, CAMK1D, CAMK2A, CARMIL2, CASS4, CCBE1, CCL19, CCL20, CCL21, CCL24, CCL5, CCR6, CCR7, CD74, CD81, CDH1, CLDN1, CLEC7A, CMKLR1, CNN2, COL1A1, CORO1A, CSF1R, CXCL10, CXCL12, CXCL14, CXCR3, DCN, DDR2, DDX58, DOCK8, DPYSL3, ECM1, EMILIN1, EPB41L4B, FBLN1, FERM…
GO:1990266	neutrophil migration	49.0196	[Group110]	{Group110=9.974407480207582E-20}	25	GO_BiologicalProcess	0.000200206	[C3AR1, C5AR1, C5AR2, CAMK1D, CCL19, CCL21, CCR7, CD74, CSF3R, FCER1G, ITGA9, ITGB2, JAML, LOC101108953, MCOLN2, MDK, MPP1, MYD88, NCKAP1L, PREX1, RIPOR2, SLIT2, SYK, THBS4, VAV1]
GO:1902622	regulation of neutrophil migration	60	[Group110]	{Group110=9.974407480207582E-20}	15	GO_BiologicalProcess	0.00267243	[C3AR1, C5AR1, C5AR2, CAMK1D, CCL19, CCL21, CCR7, CD74, MDK, MPP1, MYD88, NCKAP1L, RIPOR2, SLIT2, THBS4]
GO:0097530	granulocyte migration	46.4789	[Group110]	{Group110=9.974407480207582E-20}	33	GO_BiologicalProcess	1.03085e-05	[C3AR1, C5AR1, C5AR2, CAMK1D, CCL19, CCL21, CCL24, CCL5, CCR7, CD74, CMKLR1, CSF3R, FCER1G, ITGA9, ITGB2, JAML, KARS, LOC101108953, MCOLN2, MDK, MPP1, MSTN, MYD88, NCKAP1L, PREX1, RIPOR2, S100A14, SCG2, SLAMF1, SLIT2, SYK, THBS4, VAV1]
GO:0090022	regulation of neutrophil chemotaxis	63.6364	[Group110]	{Group110=9.974407480207582E-20}	14	GO_BiologicalProcess	0.00222836	[C3AR1, C5AR1, C5AR2, CAMK1D, CCL19, CCL21, CCR7, CD74, MDK, MPP1, NCKAP1L, RIPOR2, SLIT2, THBS4]
GO:0071675	regulation of mononuclear cell migration	50	[Group110]	{Group110=9.974407480207582E-20}	16	GO_BiologicalProcess	0.0279802	[AIF1, C3AR1, C5AR1, CCL5, CMKLR1, CXCL10, CXCL12, KARS, LOC101117706, LYN, MDK, MSTN, PLA2G7, S100A14, SLAMF1, SLIT2]
GO:0071674	mononuclear cell migration	44.186	[Group110]	{Group110=9.974407480207582E-20}	19	GO_BiologicalProcess	0.042053	[AIF1, C3AR1, C5AR1, CCL5, CMKLR1, CXCL10, CXCL12, JAML, KARS, LOC101117706, LYN, MDK, MSTN, PLA2G7, PTPRO, RPS19, S100A14, SLAMF1, SLIT2]
GO:0071624	positive regulation of granulocyte chemotaxis	63.1579	[Group110]	{Group110=9.974407480207582E-20}	12	GO_BiologicalProcess	0.0146168	[C3AR1, C5AR1, CAMK1D, CCL19, CCL21, CCR7, CD74, MDK, NCKAP1L, RIPOR2, S100A14, THBS4]
GO:0071622	regulation of granulocyte chemotaxis	58.8235	[Group110]	{Group110=9.974407480207582E-20}	20	GO_BiologicalProcess	7.40078e-05	[C3AR1, C5AR1, C5AR2, CAMK1D, CCL19, CCL21, CCL5, CCR7, CD74, CMKLR1, KARS, MDK, MPP1, MSTN, NCKAP1L, RIPOR2, S100A14, SLAMF1, SLIT2, THBS4]
GO:0071621	granulocyte chemotaxis	52.5424	[Group110]	{Group110=9.974407480207582E-20}	31	GO_BiologicalProcess	6.54926e-07	[C3AR1, C5AR1, C5AR2, CAMK1D, CCL19, CCL21, CCL24, CCL5, CCR7, CD74, CMKLR1, CSF3R, FCER1G, ITGA9, ITGB2, JAML, KARS, LOC101108953, MDK, MPP1, MSTN, NCKAP1L, PREX1, RIPOR2, S100A14, SCG2, SLAMF1, SLIT2, SYK, THBS4, VAV1]
GO:0051272	positive regulation of cellular component movement	29.4286	[Group110]	{Group110=9.974407480207582E-20}	103	GO_BiologicalProcess	4.21555e-06	[AIF1, AKT3, ANGPT4, ANXA3, AQP1, ATP8A1, BMP4, BMP7, BMPR2, C3AR1, C5AR1, CAMK1D, CARMIL2, CASS4, CCBE1, CCL19, CCL20, CCL21, CCL24, CCL5, CCR6, CCR7, CD74, CLDN1, CLEC7A, CMKLR1, COL1A1, CORO1A, CSF1R, CXCL10, CXCL12, CXCL14, DDR2, DOCK8, EPB41L4B, FERMT3, FGF10, FGF16, FGF18, FGF2, FGF7, FGR, FLT4, FN1, GPNMB, HDAC9, IFNG, IGF1, IGF1R, IGFBP5, IL1B, ITGB3, KARS, KDR, LEF1, LOC101105208, LOC101…
GO:0051270	regulation of cellular component movement	27.3846	[Group110]	{Group110=9.974407480207582E-20}	178	GO_BiologicalProcess	6.70544e-09	[ACVR1C, ADORA3, AIF1, AKAP9, AKT3, ANGPT2, ANGPT4, ANXA3, APOD, AQP1, ARHGAP18, ARHGDIB, ARMC4, ARSB, ATP8A1, BMP4, BMP7, BMPR2, C3AR1, C5AR1, C5AR2, CACNA1C, CADM4, CAMK1D, CAMK2A, CARMIL2, CASS4, CCBE1, CCDC40, CCL19, CCL20, CCL21, CCL24, CCL5, CCR6, CCR7, CD74, CD81, CDH1, CLDN1, CLEC7A, CMKLR1, CNN2, COL1A1, CORO1A, CSF1R, CXCL10, CXCL12, CXCL14, CXCR3, DCN, DDR2, DDX58, DOCK8, DPYSL3, DSG2,…
GO:0040017	positive regulation of locomotion	29.7521	[Group110]	{Group110=9.974407480207582E-20}	108	GO_BiologicalProcess	8.37712e-07	[AIF1, AKT3, ANGPT4, ANXA3, AQP1, ATP8A1, BMP4, BMP7, BMPR2, C3AR1, C5AR1, CAMK1D, CARMIL2, CASS4, CCBE1, CCL19, CCL20, CCL21, CCL24, CCL5, CCR6, CCR7, CD74, CLDN1, CLEC7A, CMKLR1, COL1A1, CORO1A, CSF1R, CXCL10, CXCL12, CXCL14, DDR2, DOCK8, EPB41L4B, FERMT3, FGF10, FGF16, FGF18, FGF2, FGF7, FGR, FLT4, FN1, GPNMB, HDAC9, IFNG, IGF1, IGF1R, IGFBP5, IL16, IL1B, ITGB3, KARS, KDR, LEF1, LOC101105208, …
GO:0040012	regulation of locomotion	27.4119	[Group110]	{Group110=9.974407480207582E-20}	179	GO_BiologicalProcess	5.09738e-09	[ACVR1C, ADORA3, AIF1, AKT3, ANGPT2, ANGPT4, ANXA3, APOD, AQP1, ARHGAP18, ARHGDIB, ARSB, ATP8A1, BMP4, BMP7, BMPR2, C3AR1, C5AR1, C5AR2, CADM4, CAMK1D, CAMK2A, CARMIL2, CASS4, CCBE1, CCL19, CCL20, CCL21, CCL24, CCL5, CCR6, CCR7, CD74, CD81, CDH1, CLDN1, CLEC7A, CMKLR1, CNN2, COL1A1, CORO1A, CSF1R, CXCL10, CXCL12, CXCL14, CXCR3, CXCR4, DCN, DDR2, DDX58, DOCK8, DPYSL3, ECM1, EMILIN1, EPB41L4B, FBLN…
GO:0030593	neutrophil chemotaxis	56.0976	[Group110]	{Group110=9.974407480207582E-20}	23	GO_BiologicalProcess	2.43649e-05	[C3AR1, C5AR1, C5AR2, CAMK1D, CCL19, CCL21, CCR7, CD74, CSF3R, FCER1G, ITGA9, ITGB2, JAML, LOC101108953, MDK, MPP1, NCKAP1L, PREX1, RIPOR2, SLIT2, SYK, THBS4, VAV1]
GO:0030335	positive regulation of cell migration	30.5136	[Group110]	{Group110=9.974407480207582E-20}	101	GO_BiologicalProcess	7.85514e-07	[AIF1, AKT3, ANGPT4, ANXA3, AQP1, ATP8A1, BMP4, BMP7, BMPR2, C3AR1, C5AR1, CAMK1D, CARMIL2, CASS4, CCBE1, CCL19, CCL20, CCL21, CCL24, CCL5, CCR7, CD74, CLDN1, CLEC7A, CMKLR1, COL1A1, CORO1A, CSF1R, CXCL10, CXCL12, CXCL14, DDR2, DOCK8, EPB41L4B, FERMT3, FGF10, FGF16, FGF18, FGF2, FGF7, FGR, FLT4, FN1, GPNMB, HDAC9, IFNG, IGF1, IGF1R, IGFBP5, IL1B, ITGB3, KARS, KDR, LEF1, LOC101105208, LOC101110341…
GO:0030334	regulation of cell migration	27.5923	[Group110]	{Group110=9.974407480207582E-20}	157	GO_BiologicalProcess	7.24136e-08	[ACVR1C, ADORA3, AIF1, AKT3, ANGPT2, ANGPT4, ANXA3, APOD, AQP1, ARHGDIB, ARSB, ATP8A1, BMP4, BMP7, BMPR2, C3AR1, C5AR1, C5AR2, CAMK1D, CAMK2A, CARMIL2, CASS4, CCBE1, CCL19, CCL20, CCL21, CCL24, CCL5, CCR7, CD74, CD81, CDH1, CLDN1, CLEC7A, CMKLR1, CNN2, COL1A1, CORO1A, CSF1R, CXCL10, CXCL12, CXCL14, CXCR3, DCN, DDR2, DDX58, DOCK8, DPYSL3, ECM1, EMILIN1, EPB41L4B, FERMT3, FGF10, FGF16, FGF18, FGF2,…
GO:1902533	positive regulation of intracellular signal transduction	28.0822	[Group115]	{Group115=2.598860277515708E-29}	164	GO_BiologicalProcess	5.20069e-09	[ACKR3, ADRB2, AGO1, AKT3, AR, ARHGEF5, ARRB1, ARRB2, AXL, BANK1, BAX, BMP4, C1QTNF2, C5AR1, C5AR2, CALM2, CASP8, CCL19, CCL21, CCL5, CD14, CD24, CD27, CD3E, CD4, CD40LG, CD74, CD81, CDH2, CDON, CSF1R, DCN, DGKI, DHX58, DKK1, DOK4, DVL2, EIF2AK2, EPHA4, EPHB2, ERBB2, ERBB3, FASLG, FCRL3, FGD2, FGF10, FGF18, FGFR2, FGR, FLT4, FRMD7, GPNMB, GPR37, HAND2, HCLS1, HCST, HPSE, HTR2B, IFIT5, IGF1, IGF1R…
GO:1902531	regulation of intracellular signal transduction	25.1434	[Group115]	{Group115=2.598860277515708E-29}	263	GO_BiologicalProcess	1.55973e-09	[ACKR3, ADRB2, AGO1, AKAP5, AKT3, APIP, AR, ARHGAP18, ARHGAP25, ARHGDIB, ARHGEF16, ARHGEF18, ARHGEF25, ARHGEF38, ARHGEF5, ARNTL, ARRB1, ARRB2, ATAD5, AXL, BANK1, BAX, BMP4, BMP7, C1QTNF2, C5AR1, C5AR2, CADM4, CALM2, CAPN3, CASP8, CCL19, CCL21, CCL5, CD14, CD24, CD27, CD3E, CD4, CD40LG, CD74, CD81, CDH2, CDON, CGNL1, CLIC2, CMKLR1, CSF1R, CXCL12, CYTH4, DACT1, DCN, DGKI, DHX58, DKK1, DOK4, DUSP2, …
GO:0071900	regulation of protein serine/threonine kinase activity	28	[Group115]	{Group115=2.598860277515708E-29}	77	GO_BiologicalProcess	0.00391987	[ADRB2, ARHGEF5, BLM, BMP4, BMP7, C1QTNF2, CD40LG, CD81, CSF1R, DKK1, DUSP2, DUSP4, DUSP7, DUSP9, DVL2, EIF2AK2, EPHA4, EPHB2, ERBB2, FAM20A, FBXO7, FGD2, FGF10, FGF18, HTR2B, IFNG, IGF1, IGF1R, IL1B, IQGAP1, KARS, KIT, LOC101105208, LPAR1, LRP6, LRRK2, LYN, MAP3K13, MAP4K1, MST1R, NOX4, P2RX7, PAK1, PIK3CG, PIK3R6, PKIB, PKIG, PLCE1, PRKAG3, PRKCD, PROX1, PTPN6, PTPRC, PTPRJ, RASGRP1, RGS14, RGS…
GO:0070372	regulation of ERK1 and ERK2 cascade	32.0755	[Group115]	{Group115=2.598860277515708E-29}	51	GO_BiologicalProcess	0.0034344	[ACKR3, APIP, ARRB1, ARRB2, BMP4, C5AR1, C5AR2, CCL19, CCL21, CD4, CD74, CSF1R, DUSP26, DUSP4, EMILIN1, EPHA7, EPHB2, ERBB2, FBLN1, FGF10, FGF18, FLT4, FN1, GPNMB, HAND2, HTR2B, IL1B, KARS, KDR, LIF, LMO3, LOC101103021, LOC101105208, LYN, MT3, NDRG4, NOTCH2, NOX4, NPNT, P2RY6, PDGFRA, PIN1, PTPN22, PTPN6, PTPRC, RASGRP1, SCIMP, SERPINF2, SYK, TIRAP, TLR4]
GO:0070371	ERK1 and ERK2 cascade	31.5476	[Group115]	{Group115=2.598860277515708E-29}	53	GO_BiologicalProcess	0.00392982	[ACKR3, APIP, ARRB1, ARRB2, BMP4, C5AR1, C5AR2, CCL19, CCL21, CD4, CD74, CSF1R, DUSP26, DUSP4, EMILIN1, EPHA7, EPHB2, ERBB2, FBLN1, FGF10, FGF18, FLT4, FN1, GPNMB, HAND2, HTR2B, IGF1, IL1B, KARS, KDR, LIF, LMO3, LOC101103021, LOC101105208, LYN, MT3, NDRG4, NOTCH2, NOX4, NPNT, P2RY6, PDGFRA, PIN1, PTPN22, PTPN6, PTPRC, RASGRP1, SCIMP, SERPINF2, SYK, TIRAP, TLR4, ZFP36L1]
GO:0051338	regulation of transferase activity	24.1503	[Group115]	{Group115=2.598860277515708E-29}	135	GO_BiologicalProcess	0.00967891	[ACVR2B, ADRB2, AFAP1L2, ANGPT4, ARHGEF5, BLM, BMP4, BMP7, C1QTNF2, C5AR1, CASS4, CCL19, CCL21, CCL5, CD19, CD4, CD40LG, CD74, CD81, CDC20, CDC25B, CSF1R, DDR2, DKK1, DTX3L, DUSP2, DUSP26, DUSP4, DUSP7, DUSP9, DVL2, EIF2AK2, EPHA4, EPHB2, ERBB2, ERBB3, FAM20A, FBXO7, FGD2, FGF10, FGF18, FGR, GPRC5B, HMBOX1, HTR2B, IFNG, IGF1, IGF1R, IL18, IL1B, IQGAP1, ITGB3, KARS, KIT, LAT, LCP2, LIMK1, LOC10110…
GO:0045860	positive regulation of protein kinase activity	28.6713	[Group115]	{Group115=2.598860277515708E-29}	82	GO_BiologicalProcess	0.000738817	[ACVR2B, ADRB2, AFAP1L2, ANGPT4, ARHGEF5, BMP4, C1QTNF2, CASS4, CCL19, CCL21, CCL5, CD4, CD40LG, CD81, CDC25B, CSF1R, DDR2, DKK1, DVL2, EIF2AK2, EPHA4, EPHB2, ERBB2, ERBB3, FAM20A, FGD2, FGF10, FGF18, GPRC5B, HTR2B, IFNG, IGF1, IGF1R, IL18, IL1B, IQGAP1, KARS, KIT, LAT, LCP2, LOC101103781, LPAR1, LRRK2, MAP3K13, MAP4K1, MST1R, MT3, NCF1, NCKAP1L, NOX4, NRG1, P2RX7, PAK1, PDGFC, PIK3CG, PIK3R6, PL…
GO:0043549	regulation of kinase activity	25.2016	[Group115]	{Group115=2.598860277515708E-29}	125	GO_BiologicalProcess	0.00189876	[ACVR2B, ADRB2, AFAP1L2, ANGPT4, ARHGEF5, BLM, BMP4, BMP7, C1QTNF2, C5AR1, CASS4, CCL19, CCL21, CCL5, CD19, CD4, CD40LG, CD74, CD81, CDC25B, CSF1R, DDR2, DKK1, DUSP2, DUSP26, DUSP4, DUSP7, DUSP9, DVL2, EIF2AK2, EPHA4, EPHB2, ERBB2, ERBB3, FAM20A, FBXO7, FGD2, FGF10, FGF18, FGR, GPRC5B, HTR2B, IFNG, IGF1, IGF1R, IL18, IL1B, IQGAP1, ITGB3, KARS, KIT, LAT, LCP2, LOC101103781, LOC101105208, LPAR1, LR…
GO:0043408	regulation of MAPK cascade	28.5383	[Group115]	{Group115=2.598860277515708E-29}	123	GO_BiologicalProcess	1.12078e-06	[ACKR3, ADRB2, APIP, AR, ARHGEF5, ARRB1, ARRB2, BANK1, BMP4, BMP7, C1QTNF2, C5AR1, C5AR2, CCL19, CCL21, CD27, CD4, CD40LG, CD74, CD81, CDH2, CDON, CSF1R, DACT1, DKK1, DOK4, DUSP2, DUSP26, DUSP4, DUSP7, DUSP9, DVL2, EIF2AK2, EMILIN1, EPHA4, EPHA7, EPHB2, ERBB2, FBLN1, FCRL3, FGD2, FGF10, FGF18, FGFR2, FKTN, FLT4, FN1, FOXM1, GPNMB, GPR37, HAND2, HTR2B, IGF1, IGF1R, IGF2, IGFBP4, IL1B, KARS, KDR, K…
GO:0035556	intracellular signal transduction	24.9383	[Group115]	{Group115=2.598860277515708E-29}	404	GO_BiologicalProcess	9.57385e-16	[ACER2, ACKR3, ADCY1, ADCY2, ADCY3, ADCY7, ADGRB2, ADGRD1, ADGRG6, ADRB2, AGO1, AIF1, AKAP5, AKT3, APAF1, APIP, AQP1, AR, ARHGAP18, ARHGAP25, ARHGAP45, ARHGDIB, ARHGEF16, ARHGEF18, ARHGEF25, ARHGEF38, ARHGEF5, ARNTL, ARRB1, ARRB2, ASB13, ASB9, ATAD5, ATP1B1, AXL, BANK1, BATF, BAX, BCL2L11, BLNK, BMP4, BMP7, BRCA1, BTK, C1QTNF2, C5AR1, C5AR2, CA8, CADM4, CALM2, CAPN3, CASP8, CASP9, CCL19, CCL20, C…
GO:0032874	positive regulation of stress-activated MAPK cascade	33.3333	[Group115]	{Group115=2.598860277515708E-29}	36	GO_BiologicalProcess	0.0440952	[ARHGEF5, CCL19, CCL21, CD27, CD40LG, DKK1, DVL2, EPHA4, FGD2, FLT4, HAND2, KARS, LOC101105208, MAP3K13, MAP4K1, MAPK8IP1, MID1, MYD88, NCF1, PAK1, RASGRP1, RASSF2, RPS3, SERPINF2, SYK, TAOK3, TIRAP, TLR3, TLR4, TLR6, TNF, TNIK, VANGL2, WNT5A, XDH, ZEB2]
GO:0023014	signal transduction by protein phosphorylation	28.481	[Group115]	{Group115=2.598860277515708E-29}	135	GO_BiologicalProcess	1.75249e-07	[ACKR3, ADRB2, APIP, AR, ARHGEF5, ARRB1, ARRB2, BANK1, BMP4, BMP7, C1QTNF2, C5AR1, C5AR2, CCL19, CCL21, CCL5, CCR5, CD27, CD4, CD40LG, CD74, CD81, CDH2, CDON, CSF1R, DACT1, DKK1, DOK4, DUSP2, DUSP26, DUSP4, DUSP7, DUSP9, DVL2, EIF2AK2, EMILIN1, EPHA4, EPHA7, EPHB2, ERBB2, FBLN1, FCRL3, FGD2, FGF10, FGF18, FGFR2, FKTN, FLT4, FN1, FOXM1, GPNMB, GPR37, HAND2, HTR2B, IGF1, IGF1R, IGF2, IGFBP4, IL18, …
GO:0016310	phosphorylation	23.0818	[Group115]	{Group115=2.598860277515708E-29}	361	GO_BiologicalProcess	1.75078e-08	[AATK, ABL2, ACKR3, ACVR1C, ACVR2A, ACVR2B, ADRB2, AFAP1L2, AK6, AKAP9, AKT3, ANGPT4, APIP, AR, AREG, ARHGEF5, ARRB1, ARRB2, AURKA, AXIN2, AXL, BANK1, BARD1, BAX, BLK, BLM, BMP4, BMP7, BMPR1B, BMPR2, BTK, BUB1B, C1QTNF2, C5AR1, C5AR2, CADM4, CAMK1D, CAMK2A, CAMK2G, CAMK4, CAPRIN2, CARD14, CASS4, CCL19, CCL21, CCL5, CCR5, CD19, CD24, CD27, CD3E, CD4, CD40LG, CD74, CD81, CDC25B, CDC42BPG, CDH2, CDK…
GO:0016301	kinase activity	22.8598	[Group115]	{Group115=2.598860277515708E-29}	243	GO_BiologicalProcess	0.000177862	[AATK, ABL2, ACVR1C, ACVR2A, ACVR2B, ADRB2, AFAP1L2, AK6, AKT3, ANGPT4, ARHGEF5, AURKA, AXL, BLK, BLM, BMP4, BMP7, BMPR1B, BMPR2, BTK, BUB1B, C1QTNF2, C5AR1, CAMK1D, CAMK2A, CAMK2G, CAMK4, CASS4, CCL19, CCL21, CCL5, CD19, CD4, CD40LG, CD74, CD81, CDC25B, CDC42BPG, CDK1, CDK15, CDK4, CDKL5, CERKL, CSF1R, DCK, DCLK1, DCLK2, DCLK3, DDR2, DGKB, DGKG, DGKH, DGKI, DKK1, DUSP2, DUSP26, DUSP4, DUSP7, DUS…
GO:0006796	phosphate-containing compound metabolic process	20.0372	[Group115]	{Group115=2.598860277515708E-29}	431	GO_BiologicalProcess	0.0230777	[AATK, ABL2, ACKR3, ACOT7, ACOT8, ACPP, ACVR1C, ACVR2A, ACVR2B, ADCY1, ADCY2, ADCY3, ADCY7, ADRB2, AFAP1L2, AGPAT4, AK6, AKAP9, AKT3, AMPD3, ANGPT4, APIP, AR, AREG, ARHGEF5, ARRB1, ARRB2, AURKA, AXIN2, AXL, BANK1, BARD1, BAX, BLK, BLM, BMP4, BMP7, BMPR1B, BMPR2, BTK, BUB1B, C1QTNF2, C5AR1, C5AR2, CACNB4, CADM4, CALM2, CAMK1D, CAMK2A, CAMK2G, CAMK4, CAPRIN2, CARD14, CASS4, CCDC8, CCL19, CCL21, CCL…
GO:0006793	phosphorus metabolic process	20.0831	[Group115]	{Group115=2.598860277515708E-29}	435	GO_BiologicalProcess	0.0160964	[AATK, ABL2, ACKR3, ACOT7, ACOT8, ACPP, ACVR1C, ACVR2A, ACVR2B, ADCY1, ADCY2, ADCY3, ADCY7, ADRB2, AFAP1L2, AGPAT4, AK6, AKAP9, AKT3, AMPD3, ANGPT4, APIP, AR, AREG, ARHGEF5, ARRB1, ARRB2, AURKA, AXIN2, AXL, BANK1, BARD1, BAX, BLK, BLM, BMP4, BMP7, BMPR1B, BMPR2, BTK, BUB1B, C1QTNF2, C5AR1, C5AR2, CACNB4, CADM4, CALM2, CAMK1D, CAMK2A, CAMK2G, CAMK4, CAPRIN2, CARD14, CASS4, CCDC8, CCL19, CCL21, CCL…
GO:0016773	phosphotransferase activity, alcohol group as acceptor	23.4391	[Group115]	{Group115=2.598860277515708E-29}	229	GO_MolecularFunction	5.17977e-05	[AATK, ABL2, ACVR1C, ACVR2A, ACVR2B, ADRB2, AFAP1L2, AKT3, ANGPT4, ARHGEF5, AURKA, AXL, BLK, BLM, BMP4, BMP7, BMPR1B, BMPR2, BTK, BUB1B, C1QTNF2, C5AR1, CAMK1D, CAMK2A, CAMK2G, CAMK4, CASS4, CCL19, CCL21, CCL5, CD4, CD40LG, CD81, CDC25B, CDC42BPG, CDK1, CDK15, CDK4, CDKL5, CERKL, CSF1R, DCLK1, DCLK2, DCLK3, DDR2, DGKB, DGKG, DGKH, DGKI, DKK1, DUSP2, DUSP26, DUSP4, DUSP7, DUSP9, DVL2, DYRK2, EFEMP…
GO:0051347	positive regulation of transferase activity	25.3406	[Group115]	{Group115=2.598860277515708E-29}	93	GO_BiologicalProcess	0.038934	[ACVR2B, ADRB2, AFAP1L2, ANGPT4, ARHGEF5, BMP4, C1QTNF2, CASS4, CCL19, CCL21, CCL5, CD19, CD4, CD40LG, CD74, CD81, CDC20, CDC25B, CSF1R, DDR2, DKK1, DTX3L, DVL2, EIF2AK2, EPHA4, EPHB2, ERBB2, ERBB3, FAM20A, FGD2, FGF10, FGF18, FGR, GPRC5B, HMBOX1, HTR2B, IFNG, IGF1, IGF1R, IL18, IL1B, IQGAP1, KARS, KIT, LAT, LCP2, LOC101103781, LPAR1, LRRK2, LYN, MAP3K13, MAP4K1, MST1R, MT3, NCF1, NCKAP1L, NOX4, …
GO:0000165	MAPK cascade	28.7234	[Group115]	{Group115=2.598860277515708E-29}	135	GO_BiologicalProcess	9.36405e-08	[ACKR3, ADRB2, APIP, AR, ARHGEF5, ARRB1, ARRB2, BANK1, BMP4, BMP7, C1QTNF2, C5AR1, C5AR2, CCL19, CCL21, CCL5, CCR5, CD27, CD4, CD40LG, CD74, CD81, CDH2, CDON, CSF1R, DACT1, DKK1, DOK4, DUSP2, DUSP26, DUSP4, DUSP7, DUSP9, DVL2, EIF2AK2, EMILIN1, EPHA4, EPHA7, EPHB2, ERBB2, FBLN1, FCRL3, FGD2, FGF10, FGF18, FGFR2, FKTN, FLT4, FN1, FOXM1, GPNMB, GPR37, HAND2, HTR2B, IGF1, IGF1R, IGF2, IGFBP4, IL18, …
GO:0033674	positive regulation of kinase activity	27.2727	[Group115]	{Group115=2.598860277515708E-29}	87	GO_BiologicalProcess	0.00308922	[ACVR2B, ADRB2, AFAP1L2, ANGPT4, ARHGEF5, BMP4, C1QTNF2, CASS4, CCL19, CCL21, CCL5, CD19, CD4, CD40LG, CD74, CD81, CDC25B, CSF1R, DDR2, DKK1, DVL2, EIF2AK2, EPHA4, EPHB2, ERBB2, ERBB3, FAM20A, FGD2, FGF10, FGF18, FGR, GPRC5B, HTR2B, IFNG, IGF1, IGF1R, IL18, IL1B, IQGAP1, KARS, KIT, LAT, LCP2, LOC101103781, LPAR1, LRRK2, LYN, MAP3K13, MAP4K1, MST1R, MT3, NCF1, NCKAP1L, NOX4, NRG1, P2RX7, PAK1, PDG…

## Sheet: D5
Supplementary Data 5. Summary information of pathway enrichment analysis of genes significantly upregulated in summer in Tibetan Sheep using the ClueGo and WordCloud plugins in Cytoscape.
GO and KEGG IDs	Terms	% Associated genes	GO groups	Group P-value corrected with Bonferroni step down	No. of genes	Ontology Source	Term P-value corrected with Bonferroni step down	Associated genes
GO:0004222	metalloendopeptidase activity	38.8889	[Group00]	{Group00=5.715464117452763E-7}	42	GO_BiologicalProcess	7.65536e-05	[ADAM11, ADAM12, ADAM15, ADAM33, ADAM7, ADAMTS1, ADAMTS10, ADAMTS12, ADAMTS15, ADAMTS16, ADAMTS17, ADAMTS4, ADAMTS5, ADAMTS7, ADAMTS8, ADAMTS9, BMP1, KEL, LOC101102399, LOC101110970, LOC101112445, LOC101115734, LOC101115991, LOC101120301, LOC101123216, MEP1A, MEP1B, MME, MMP11, MMP15, MMP17, MMP27, MMP28, MMP9, PAPPA, PICALM, PITRM1, PMPCA, RCE1, SORL1, TIMP2, YBEY]
KEGG:05168	Herpes simplex virus 1 infection	7.87746	[Group01]	{Group01=5.793004647809321E-7}	36	KEGG	8.24055e-05	[AKT2, BAD, BCL2, BCL2L1, IL6, ITGA5, LOC101109901, LOC101114390, LOC101116890, LOC101117527, LOC101120992, LOC101123536, LOC101123551, LOC105601901, LOC105601991, LOC105602028, LOC105602036, LOC105605808, LOC105605886, LOC105605939, LOC105610484, LOC106990092, NXF1, PIK3CB, PIK3R1, SOCS3, SRSF2, SRSF4, SRSF5, SRSF6, ZFP1, ZNF34, ZNF461, ZNF597, ZNF605, ZNF674]
GO:0006091	generation of precursor metabolites and energy	29.9625	[Group02]	{Group02=1.0448738321141033E-6}	80	GO_BiologicalProcess	0.00018229	[ACAT1, ACO2, ADGRF5, AIFM2, AK4, AKT2, ALDH5A1, ALDOA, BNIP3, CAT, CBFA2T3, CISD1, COQ9, COX5A, DDIT4, DLST, DNAJC15, EPM2A, ETFB, ETFDH, FDX1, GALK1, GBE1, GLRX5, GPD1, GPI, GSK3B, GYG2, GYS2, HDAC4, HIF1A, HK1, HK2, HKDC1, HMGCL, HMGCLL1, IDH1, IL6ST, INPP5K, ISCU, LOC101102548, LOC101107359, LOC101113001, LOC101119721, LOC105605730, MLXIPL, MYBBP1A, NDUFA10, NDUFA7, NDUFB9, NDUFC2, NDUFS4, ND…
GO:0016491	oxidoreductase activity	26.7101	[Group03]	{Group03=4.7844836969321215E-9}	164	GO_BiologicalProcess	5.79174e-07	[ACAD8, ACAD9, ACADS, ACADVL, ADHFE1, AIFM2, AKR1E2, ALDH1A2, ALDH1L1, ALDH1L2, ALDH2, ALDH4A1, ALDH5A1, ALKBH6, AOC2, APOE, ASPH, BCKDHA, BCKDHB, BCO2, BDH1, BLVRB, CAT, CDO1, COQ7, COX5A, CYP11A1, CYP11B1, CYP17, CYP17A1, CYP2J, CYP3A24, DCXR, DECR1, DEGS1, DHCR24, DHCR7, DHRS3, DHRS7, DPYD, DUOX1, DUOX2, ECSIT, EGFR, EGLN3, ENOX1, ETFB, ETFDH, FADS3, FASN, FAXDC2, FDX1, GLDC, GLRX5, GPD1, GPD1…
GO:0016746	transferase activity, transferring acyl groups	28.8557	[Group04]	{Group04=4.680623006366377E-5}	58	GO_MolecularFunction	0.0345898	[ABHD5, ACAA2, ACAT1, ACLY, AGPAT2, AGPAT3, ALAS1, ALAS2, APOE, ATAT1, CD200, CERS3, CPT1B, CRAT, DGAT1, DGAT2, DGAT2L6, DLST, ELOVL3, ELOVL6, ELOVL7, EPB42, FASN, GCAT, GGT5, GLUL, GPAM, GPAT3, GPAT4, HADHB, KAT2B, LCAT, LOC101108419, LOC101108949, LOC101109601, LOC101110266, LOC101122246, METTL8, NMT1, OGT, OXSM, PDHX, PNPLA3, PORCN, QPCT, SOAT2, SORL1, SPHK1, SPTSSB, TAZ, TGM1, TGM6, ZDHHC1, Z…
GO:0042391	regulation of membrane potential	29.0749	[Group05]	{Group05=2.633013816112418E-5}	66	GO_BiologicalProcess	0.0084106	[ACTN2, ADORA1, ADORA2A, AKT2, ATP1B3, BAD, BCL2, BCO2, BNIP3, BOK, CACNA1A, CACNA1C, CACNG2, CBLN1, CELF4, CHCHD10, CHRNA2, CHRNB2, CHRNE, CNTNAP1, CRTC1, DMPK, FKBP1B, GABRA1, GABRB2, GABRB3, GJD2, GLRA1, GLRA4, GPD1L, GRIA3, GRIN3A, HEBP2, IGSF9B, KCNB1, KCND3, KCNIP2, KCNJ10, KCNMB4, KCNQ3, KIF5B, LOC101115476, LOC101118398, MAPK8IP2, MPP2, MYH14, NPAS4, NTRK2, NTSR2, P2RX6, PINK1, PIP5KL1, P…
GO:0042592	homeostatic process	22.0354	[Group06]	{Group06=2.249064337621838E-5}	249	GO_BiologicalProcess	0.00459014	[ABCA1, ABCA12, ABCG1, ABCG5, ACACA, ACADVL, ACER1, ACHE, ACO1, ACSL1, ADA, ADAMTS5, ADCY5, ADCYAP1, ADGRF5, ADIPOQ, ADIPOR2, ADRA2A, ADRB3, AGER, AHSP, AIPL1, AMPD3, ANGPTL4, ANO1, APOA5, APOB, APOE, AQP11, AQP3, AQP7, ASPSCR1, ATP1B3, ATP2A1, ATP6V0D1, ATP6V1B1, BAD, BAG3, BCAP31, BCL2, BCL6, BMP6, BOK, C1QTNF12, CA12, CACNA1A, CACNA1C, CACNA1F, CALB1, CARTPT, CCNE1, CCR4, CCR7, CDH23, CDHR1, C…
GO:0050662	coenzyme binding	31.5556	[Group07]	{Group07=5.564643505928818E-7}	71	GO_MolecularFunction	9.0346e-05	[ACAD8, ACAD9, ACADS, ACADVL, ACBD4, ACCS, ACCSL, AIFM2, ALAS1, ALAS2, ALB, ATAT1, CAT, CRY2, CTH, DBI, DECR1, DHCR24, ECI2, EGLN3, ETNPPL, GAD1, GAD2, GCAT, GOT1, GPD1, GPD1L, GPT, GPT2, GRHPR, HACL1, HADH, HLCS, HMGCR, IDH1, KCNAB1, LDHD, LOC101102548, LOC101104591, LOC101106395, LOC101118164, LOC101122400, LOC101123395, LOC101123651, ME1, MICAL3, MOCOS, MTHFR, NDUFV1, NOS3, NQO2, OGDH, P4HTM, …
GO:0050906	detection of stimulus involved in sensory perception	5.49738	[Group08]	{Group08=7.421001805418191E-10}	21	GO_BiologicalProcess	8.54157e-08	[ASIC3, AZGP1, BEST1, CACNA1F, CACNA2D4, EPHB1, GNAT1, GRM6, KCNK4, KIT, LOC101104120, LOC101107660, LOC101115918, NR2F6, PDZD7, PKD2L1, SEMA5B, STRC, TAS1R3, TAS2R3, TMC1]
GO:0005975	carbohydrate metabolic process	25.6065	[Group09]	{Group09=5.862044908586461E-5}	95	GO_BiologicalProcess	0.0260744	[ADIPOQ, AKT2, ALDH5A1, ALDOA, ATF3, B3GALNT1, B3GNT4, B4GALT1, BAD, C1QTNF12, CBFA2T3, CHST1, CTBS, DDIT4, DYSF, EPM2A, G6PC3, GALE, GALK1, GALM, GBE1, GK, GNB3, GNPTG, GOT1, GPD1, GPD1L, GPD2, GPI, GSK3B, GSTO2, GYG2, GYS2, HDAC4, HIF1A, HK1, HK2, HKDC1, HYAL1, HYAL2, IDH1, IDUA, IL6ST, INPP5K, ISYNA1, KAT2B, KHK, KLB, LCT, LCTL, LDHAL6B, LDHB, LEP, LHCGR, LOC101113807, LOC101118831, MAN2C1, MD…
KEGG:00260	Glycine, serine and threonine metabolism	45.8333	[Group10]	{Group10=2.187413238316108E-5}	22	KEGG	0.00545152	[ALAS1, ALAS2, AMT, AOC2, CBS, CTH, GAMT, GCAT, GCSH, GLDC, GLYCTK, GRHPR, LOC101110116, LOC101112335, LOC101112584, LOC101113775, LOC101118164, MAOB, PHGDH, PSAT1, PSPH, SARDH]
KEGG:00630	Glyoxylate and dicarboxylate metabolism	48.5714	[Group11]	{Group11=5.203021894645012E-5}	17	KEGG	0.0289158	[ACAT1, ACO1, ACO2, ACSS2, AFMID, AMT, CAT, GCSH, GLDC, GLUL, GLYCTK, GRHPR, HOGA1, LOC101110116, MCEE, PCCB, PGP]
KEGG:04650	Natural killer cell mediated cytotoxicity	4.7619	[Group12]	{Group12=1.7868228902561286E-5}	7	KEGG	0.0394888	[HRAS, ICAM1, LOC101102254, PIK3CB, PIK3R1, RAC3, SHC3]
GO:0031224	intrinsic component of membrane	20.5983	[Group13]	{Group13=2.365114451921211E-13}	902	GO_CellularComponent	2.1901e-11	[A4GALT, ABCA1, ABCA12, ABCB6, ABCB8, ABCC11, ABCC12, ABCC2, ABCC5, ABCC6, ABCD2, ABCG1, ABCG4, ABCG5, ABHD1, ABHD12, ACBD4, ACE2, ACER1, ACER3, ACKR1, ACP2, ACVR1C, ACVRL1, ADAM11, ADAM12, ADAM15, ADAM33, ADAM7, ADCY4, ADCY5, ADCY6, ADGRB1, ADGRF3, ADGRF5, ADGRG1, ADGRL3, ADIG, ADIPOR2, ADORA1, ADORA2A, ADORA2B, ADRA1A, ADRA1D, ADRA2A, ADRB3, ADTRP, AFF2, AGER, AGPAT2, AGPAT3, AGTR1, AKAP1, ALG3…
GO:0016021	integral component of membrane	20.485	[Group13]	{Group13=2.365114451921211E-13}	887	GO_CellularComponent	1.8736e-10	[A4GALT, ABCA1, ABCA12, ABCB6, ABCB8, ABCC11, ABCC12, ABCC2, ABCC5, ABCC6, ABCD2, ABCG1, ABCG4, ABCG5, ABHD1, ABHD12, ACBD4, ACE2, ACER1, ACER3, ACKR1, ACP2, ACVR1C, ACVRL1, ADAM11, ADAM12, ADAM15, ADAM33, ADAM7, ADCY4, ADCY5, ADCY6, ADGRB1, ADGRF3, ADGRF5, ADGRG1, ADGRL3, ADIG, ADIPOR2, ADORA1, ADORA2A, ADORA2B, ADRA1A, ADRA1D, ADRA2A, ADRB3, ADTRP, AFF2, AGER, AGPAT2, AGPAT3, AGTR1, AKAP1, ALG3…
GO:0031226	intrinsic component of plasma membrane	23.0882	[Group14]	{Group14=3.2473471476134486E-5}	157	GO_CellularComponent	0.0359319	[ABCA1, ABCC11, ABCC2, ABCG5, ACVR1C, ACVRL1, ADGRL3, ADIPOR2, ADORA2A, ADRA2A, ALK, ANKH, APCDD1, AQP7, ASIC3, ATP1B3, BCAP31, C8A, C8B, CA4, CACNG2, CAV2, CDHR1, CDHR5, CHRNA2, CHRNB2, CHRNE, CLSTN3, EPGN, EPHA1, EPHA10, EPHA2, EPHB1, ESYT3, FGFR2, FGFR3, FGFR4, FLRT1, GABRB2, GABRB3, GGT5, GJA3, GLRA1, GLRA4, GP6, GPC1, GPC2, GPC5, GRIA3, GRIN2B, GRIN3A, GRIN3B, GRM1, GRM6, HBEGF, HCRTR1, HPN,…
GO:0005887	integral component of plasma membrane	23.2595	[Group14]	{Group14=3.2473471476134486E-5}	147	GO_CellularComponent	0.037988	[ABCA1, ABCC11, ABCC2, ABCG5, ACVR1C, ACVRL1, ADGRL3, ADORA2A, ADRA2A, ALK, ANKH, APCDD1, AQP7, ASIC3, ATP1B3, BCAP31, C8A, C8B, CACNG2, CAV2, CDHR1, CDHR5, CHRNA2, CHRNB2, CHRNE, CLSTN3, EPGN, EPHA1, EPHA10, EPHA2, EPHB1, ESYT3, FGFR2, FGFR3, FGFR4, FLRT1, GABRB2, GABRB3, GJA3, GLRA1, GLRA4, GP6, GRIA3, GRIN2B, GRIN3A, GRIN3B, GRM1, GRM6, HBEGF, HCRTR1, HPN, IL6, IL6ST, ITGA10, ITGA5, ITGA6, ITG…
GO:0044427	chromosomal part	10.5	[Group15]	{Group15=5.487904763041745E-5}	63	GO_CellularComponent	0.0296872	[AKAP8L, ANKRD2, APTX, BCL6, BICRA, CENPP, CHEK2, CHMP2A, DLX5, DMAP1, DNA2, DPF1, ERCC1, EXOSC4, FANK1, FLNA, HIF1A, HLCS, HSPA2, INO80C, IRF4, JUN, KAT2B, LOC101111106, LOC101114850, LOC101115386, LOC101120961, MBD3, MLH3, MSH4, MYBL2, NCAPD2, PIF1, PINK1, PLK1, PLK2, POLR2A, RANGAP1, REC8, RECQL4, SALL1, SALL4, SATB1, SKA3, SLX1A, SMARCB1, SMC1B, SNAI1, SS18, SS18L1, STAG3, SUN2, SYCE1, SYCP2L…
GO:0005694	chromosome	10.6707	[Group15]	{Group15=5.487904763041745E-5}	70	GO_CellularComponent	0.0203784	[AKAP8L, ANKRD2, APTX, BCL6, BICRA, CCDC36, CENPP, CHEK2, CHMP2A, DLX5, DMAP1, DNA2, DPF1, ERCC1, EXOSC4, FANK1, FLNA, HIF1A, HLCS, HSPA2, INO80C, IRF4, JUN, KAT2B, LLPH, LOC101111106, LOC101114850, LOC101115386, LOC101120961, MBD3, MLH3, MSH4, MYBL2, NCAPD2, PCGF5, PES1, PIF1, PINK1, PLK1, PLK2, POLR2A, RANGAP1, REC8, RECQL4, RRS1, SALL1, SALL4, SATB1, SIRT2, SKA3, SLX1A, SMARCB1, SMC1B, SNAI1, …
GO:0050954	sensory perception of mechanical stimulus	34.8214	[Group16]	{Group16=2.3270794872793233E-5}	39	GO_BiologicalProcess	0.00651582	[ASIC3, ATP6V1B1, CDH23, CEMIP, CHD7, CHRNB2, CLIC5, COL11A2, DRGX, GABRA5, GABRB2, GABRB3, GJB6, GRM7, KCNK4, KCNQ4, KIT, LOXHD1, LRP2, MYH14, MYO15A, MYO1A, OTOA, OTOG, OTOGL, PDZD7, SIX1, SLC52A3, SPTBN4, STRC, TFAP2A, THRB, TMC1, TMIE, TMPRSS3, TOMT, TPRN, USP53, WFS1]
GO:0007605	sensory perception of sound	35.6436	[Group16]	{Group16=2.3270794872793233E-5}	36	GO_BiologicalProcess	0.0119063	[ATP6V1B1, CDH23, CEMIP, CHD7, CHRNB2, CLIC5, COL11A2, GABRA5, GABRB2, GABRB3, GJB6, GRM7, KCNQ4, KIT, LOXHD1, LRP2, MYH14, MYO15A, MYO1A, OTOA, OTOG, OTOGL, PDZD7, SIX1, SLC52A3, SPTBN4, STRC, TFAP2A, THRB, TMC1, TMIE, TMPRSS3, TOMT, TPRN, USP53, WFS1]
KEGG:00564	Glycerophospholipid metabolism	34.3137	[Group17]	{Group17=5.777155212908033E-7}	35	KEGG	0.0303599	[ACHE, AGPAT2, AGPAT3, CDS1, CHKA, CHPT1, DGKA, DGKD, DGKH, DGKK, DGKQ, ETNPPL, GPAM, GPAT3, GPAT4, GPCPD1, GPD1, GPD1L, GPD2, LCAT, LPIN1, LPIN2, PCYT1B, PCYT2, PEMT, PLA2G2C, PLA2G2D, PLA2G2E, PLA2G2F, PLA2G4B, PLA2G4D, PLA2G4E, PLA2G4F, PLPP5, TAZ]
KEGG:00561	Glycerolipid metabolism	42.8571	[Group17]	{Group17=5.777155212908033E-7}	27	KEGG	0.00210877	[AGPAT2, AGPAT3, ALDH2, DGAT1, DGAT2, DGKA, DGKD, DGKH, DGKK, DGKQ, GK, GLYCTK, GPAM, GPAT3, GPAT4, LIPG, LOC101117229, LOC101122246, LPIN1, LPIN2, LPL, MGLL, MOGAT1, PLPP5, PNPLA2, PNPLA3, TKFC]
GO:1901700	response to oxygen-containing compound	22.6562	[Group18]	{Group18=2.268907060325448E-5}	174	GO_BiologicalProcess	0.0357034	[ABCA1, ABHD2, ACACA, ACTB, ACTN2, ACVR1C, ADAM15, ADCY5, ADCY6, ADGRL3, ADIPOQ, ADRA2A, AGER, AGTR1, AKIRIN2, AKT2, ALDH1A2, ALK, ALPL, ANO1, APTX, AQP3, BAD, BAIAP2L1, BCL2, BGLAP, BMP6, BRINP1, C1QTNF12, CAT, CAV2, CCR7, CHRNB2, CIB2, CITED1, COL3A1, COL4A1, COL5A2, CRY2, CRYAB, DDIT4, DGAT2, DNAI1, DUOX1, DUSP10, EGFR, EGR1, FDX1, FKBP1B, FLNA, FOS, FOXA1, GDAP1, GHRHR, GLRA1, GLRA4, GLUL, GO…
GO:0070887	cellular response to chemical stimulus	20.4313	[Group18]	{Group18=2.268907060325448E-5}	360	GO_BiologicalProcess	0.0419201	[ABCA1, ABCG4, ABHD2, ACACA, ACER1, ACKR1, ACSL1, ACTB, ACTG1, ACTN2, ACTN4, ACVRL1, ADAM15, ADAMTS12, ADAMTS7, ADCY10, ADCY5, ADCY6, ADIPOQ, ADIPOR2, ADRA2A, ADTRP, AGER, AGTR1, AK4, AKT1S1, AKT2, ALAD, ALDH1A2, ALK, ALPL, ANKRD2, ANO1, APOE, AQP3, ASIP, ATF3, ATP6V0D1, BAD, BAG3, BAIAP2L1, BCAR1, BCAT2, BCL2, BGLAP, BMP6, BMPER, BNIP3, BOK, BRINP1, C1QTNF12, CALB1, CAT, CAV2, CCL22, CCL25, CCR4…
GO:0010243	response to organonitrogen compound	25.0545	[Group18]	{Group18=2.268907060325448E-5}	115	GO_BiologicalProcess	0.0100634	[ABCA1, ACTB, ACTN2, ACVR1C, ADCY5, ADCY6, ADGRL3, ADIPOQ, ADORA2A, ADTRP, AGER, AGTR1, AKT2, ALK, APOE, BAIAP2L1, BCAP31, BGLAP, C1QTNF12, CAV2, CDH13, CHRNB2, CIB2, CITED1, COL3A1, COL4A1, COL5A2, CRY2, DNAI1, DNAJB9, DUOX1, EGFR, EGR1, FBXO2, FDX1, FLNA, GABRB3, GET4, GHRHR, GLRA1, GLRA4, GOT1, GPD1, GPLD1, GRB14, HERPUD1, HLCS, HOMER1, HTR3A, HTR5A, HTR7, ICAM1, INPP5K, JAG1, KANK1, KAT2B, LA…
GO:0008610	lipid biosynthetic process	31.9648	[Group19, Group22, Group26]	{Group19=2.1716533489083286E-12, Group22=9.973731802869976E-19, Group26=2.51670473131792E-22}	109	GO_BiologicalProcess	8.58803e-09	[A4GALT, ABCG1, ABHD5, ACACA, ACADVL, ACER1, ACER3, ACLY, ACSL1, ACSM1, ACSM3, ACSS2, ADGRF5, AGPAT2, ALDH1A2, APOA5, APOB, APOE, B4GALNT1, BMP5, BMP6, CDS1, CERS3, CHKA, CHPT1, CYP11A1, CYP11B1, CYP17, CYP17A1, DEGS1, DGAT1, DGAT2, DGKA, DHCR24, DHCR7, DOLK, DPM3, EGR1, ELOVL3, ELOVL6, ELOVL7, FASN, FAXDC2, FDX1, FGF1, FGFR4, FITM2, GPAM, GPAT3, GPAT4, HACD2, HACD4, HMGCR, HSD17B3, IDH1, INSIG1,…
GO:0008202	steroid metabolic process	31.7568	[Group19, Group22]	{Group19=2.1716533489083286E-12, Group22=9.973731802869976E-19}	47	GO_BiologicalProcess	0.0147584	[ABCA1, ABCG1, ACADVL, APOB, APOE, BMP5, BMP6, CAT, CYP11A1, CYP11B1, CYP17, CYP17A1, DHCR24, DHCR7, EGR1, FDX1, FGF1, FGFR4, GNB3, HMGCR, HSD11B1, HSD17B3, HSD17B4, INSIG1, LCAT, LDLR, LEP, LHCGR, LIPE, LSS, MVD, NPC1L1, RDH5, RDH8, SDR42E2, SGPL1, SLC27A2, SLC27A5, SNAI1, SOAT2, SQLE, SRD5A2, SREBF1, STAT5A, TIPARP, TM7SF2, YWHAH]
GO:0006694	steroid biosynthetic process	39.0244	[Group19, Group22]	{Group19=2.1716533489083286E-12, Group22=9.973731802869976E-19}	32	GO_BiologicalProcess	0.00336355	[ABCG1, APOB, APOE, BMP5, BMP6, CYP11A1, CYP11B1, CYP17, CYP17A1, DHCR24, DHCR7, EGR1, FDX1, FGF1, FGFR4, HMGCR, HSD17B3, INSIG1, LEP, LHCGR, LSS, MVD, NPC1L1, RDH8, SDR42E2, SLC27A2, SLC27A5, SNAI1, SQLE, SRD5A2, SREBF1, TM7SF2]
GO:1901615	organic hydroxy compound metabolic process	29.249	[Group19]	{Group19=2.1716533489083286E-12}	74	GO_BiologicalProcess	0.00141626	[ABCA1, ABCG1, ACADVL, ACER1, ACER3, APOB, APOE, BCL2, BMP5, BMP6, CAT, CHRNB2, CITED1, CYP11A1, DHCR24, DHCR7, DHRS3, DUOXA2, DYSF, EPAS1, FDX1, FGF1, FGFR4, GALK1, GDE1, GNB3, GOT1, GPD1, HAGH, HAGHL, HIF1A, HMGCR, HSD17B3, IDH1, INPP5K, INSIG1, ISYNA1, ITPKC, LCAT, LDLR, LEP, LHCGR, LIPE, LOC105605730, LSS, MC1R, MVD, NPC1L1, PCBD1, PCBD2, PCK1, PDE1B, PDXK, PGP, PNPO, PPIP5K1, RBP4, RDH8, SLC…
GO:0006066	alcohol metabolic process	30.1775	[Group19]	{Group19=2.1716533489083286E-12}	51	GO_BiologicalProcess	0.0357629	[ABCA1, ABCG1, ACADVL, ACER1, ACER3, APOB, APOE, BMP5, BMP6, CAT, CYP11A1, DHCR24, DHCR7, DHRS3, DYSF, FDX1, FGF1, GALK1, GDE1, GNB3, GOT1, GPD1, HMGCR, IDH1, INPP5K, INSIG1, ISYNA1, ITPKC, LCAT, LDLR, LEP, LHCGR, LIPE, LOC105605730, LSS, MVD, NPC1L1, PCBD1, PCBD2, PCK1, PGP, PPIP5K1, RBP4, RDH8, SOAT2, SORD, SPHK1, SRD5A3, SREBF1, TKFC, TM7SF2]
GO:0098656	anion transmembrane transport	34.3612	[Group20, Group23, Group27]	{Group20=3.553969879745901E-11, Group23=1.009743053982408E-12, Group27=3.2377375378395317E-6}	78	GO_BiologicalProcess	1.80373e-07	[ABCA1, ABCC11, ABCC2, ABCC5, AKT2, ANKH, ANO1, ANO10, ANO2, ANO9, ARL6IP1, ASIC3, BEST1, BEST2, BEST3, BEST4, CLCN4, CLIC4, CLIC5, CLIC6, EPM2A, GABRA1, GABRB2, GABRB3, GLRA1, GLRA4, KCNJ10, LOC101107658, LOC101119236, LRP2, LRRC8A, MPC1, PRNP, RIPK1, SFXN1, SLC10A1, SLC12A1, SLC12A3, SLC12A5, SLC16A7, SLC1A2, SLC1A5, SLC1A6, SLC22A11, SLC23A1, SLC24A1, SLC24A3, SLC24A4, SLC24A5, SLC25A1, SLC25A…
GO:0022853	active ion transmembrane transporter activity	32.2581	[Group20, Group23, Group27]	{Group20=3.553969879745901E-11, Group23=1.009743053982408E-12, Group27=3.2377375378395317E-6}	50	GO_BiologicalProcess	0.00471775	[ATP1B3, ATP2A1, ATP2C2, ATP4A, ATP6V0D1, ATP6V1C2, ATP6V1E1, CHP1, HSPA2, LOC101111432, LOC101118398, LOC101119236, RIPK1, RYR2, SLC10A1, SLC12A1, SLC12A3, SLC12A5, SLC1A2, SLC22A11, SLC22A4, SLC23A1, SLC24A1, SLC24A3, SLC24A4, SLC24A5, SLC25A1, SLC26A10, SLC26A3, SLC26A4, SLC26A7, SLC26A8, SLC26A9, SLC28A1, SLC32A1, SLC34A2, SLC34A3, SLC36A2, SLC41A1, SLC4A1, SLC4A11, SLC4A5, SLC5A1, SLC6A16, S…
GO:0022804	active transmembrane transporter activity	32.6271	[Group20, Group23, Group27]	{Group20=3.553969879745901E-11, Group23=1.009743053982408E-12, Group27=3.2377375378395317E-6}	77	GO_BiologicalProcess	4.35877e-06	[ABCA1, ABCA12, ABCB6, ABCB8, ABCC11, ABCC12, ABCC2, ABCC5, ABCC6, ABCD2, ABCG1, ABCG5, ANKH, ATP1B3, ATP2A1, ATP2C2, ATP4A, ATP6V0D1, ATP6V1C2, ATP6V1E1, CHP1, CLCN4, HSPA2, LOC101108763, LOC101111432, LOC101115808, LOC101118398, LOC101119236, MFSD12, MFSD2B, RIPK1, RYR2, SLC10A1, SLC12A1, SLC12A3, SLC12A5, SLC16A2, SLC1A2, SLC1A5, SLC1A6, SLC20A1, SLC20A2, SLC22A11, SLC22A4, SLC23A1, SLC24A1, S…
GO:0008509	anion transmembrane transporter activity	34.1232	[Group20, Group23, Group27]	{Group20=3.553969879745901E-11, Group23=1.009743053982408E-12, Group27=3.2377375378395317E-6}	72	GO_BiologicalProcess	1.4784e-06	[ABCA1, ABCC11, ABCC2, ABCC5, ANKH, ANO1, ANO10, ANO2, ANO9, ASIC3, BEST1, BEST2, BEST3, BEST4, CLCN4, CLIC4, CLIC5, CLIC6, GABRA1, GABRB2, GABRB3, GLRA1, GLRA4, LOC101107658, LOC101119236, LRRC8A, PRNP, RIPK1, SFXN1, SLC10A1, SLC12A1, SLC12A3, SLC12A5, SLC16A7, SLC1A2, SLC1A5, SLC1A6, SLC22A11, SLC23A1, SLC24A1, SLC24A3, SLC24A4, SLC24A5, SLC25A1, SLC25A22, SLC26A10, SLC26A3, SLC26A4, SLC26A7, S…
GO:0015291	secondary active transmembrane transporter activity	37.7778	[Group20, Group23]	{Group20=3.553969879745901E-11, Group23=1.009743053982408E-12}	51	GO_BiologicalProcess	9.12225e-06	[ANKH, CHP1, CLCN4, LOC101108763, LOC101119236, MFSD12, MFSD2B, RIPK1, SLC10A1, SLC12A1, SLC12A3, SLC12A5, SLC16A2, SLC1A2, SLC1A5, SLC1A6, SLC20A1, SLC20A2, SLC22A11, SLC22A4, SLC23A1, SLC24A1, SLC24A3, SLC24A4, SLC24A5, SLC25A1, SLC26A10, SLC26A3, SLC26A4, SLC26A7, SLC26A8, SLC26A9, SLC28A1, SLC32A1, SLC34A2, SLC34A3, SLC36A2, SLC41A1, SLC47A2, SLC4A1, SLC4A11, SLC4A5, SLC5A1, SLC6A16, SLC6A20,…
GO:0098660	inorganic ion transmembrane transport	25.9197	[Group20, Group27]	{Group20=3.553969879745901E-11, Group27=3.2377375378395317E-6}	155	GO_BiologicalProcess	1.71686e-05	[ABCB6, ACTN2, ANKH, ANO1, ANO10, ANO2, ANO9, ASIC2, ASIC3, ATP1B3, ATP2A1, ATP2C2, ATP4A, ATP6V0D1, ATP6V0E2, ATP6V1B1, ATP6V1C2, ATP6V1E1, BEST1, BEST2, BEST3, BEST4, CACNA1A, CACNA1C, CACNA1E, CACNA1F, CACNA2D4, CACNG2, CATSPER4, CBARP, CEMIP, CHD7, CHP1, CLCN4, CLIC4, CLIC5, CLIC6, COX5A, DYSF, FKBP1B, FLNA, GABRA1, GABRB2, GABRB3, GAL, GEM, GLRA1, GLRA4, GPD1L, GRIN2B, GRIN3A, GRIN3B, HSPA2,…
GO:0048731	system development	20.2314	[Group21]	{Group21=2.351521927274597E-8}	577	GO_BiologicalProcess	0.00020022	[ABCA12, ABCB6, ACER1, ACER3, ACHE, ACP2, ACP6, ACTN2, ACVRL1, ADA, ADAM12, ADAM15, ADAMTS1, ADAMTS12, ADAMTS16, ADAMTS7, ADAMTS9, ADARB1, ADCYAP1, ADGRB1, ADGRF5, ADGRG1, ADGRL3, ADIPOQ, ADIPOR2, ADM, ADRA1A, ADTRP, AGER, AHSP, AIMP2, AKT2, ALDH1A2, ALDH5A1, ALK, ALPL, ALX3, ANGPTL4, ANKH, ANKRD2, ANKRD6, ANXA2, APCDD1, APOB, APOE, AQP11, AQP3, ARHGEF15, ARMC6, ASB2, ASPRV1, ATAT1, ATF3, ATOH1, …
GO:0048513	animal organ development	20.9693	[Group21]	{Group21=2.351521927274597E-8}	437	GO_BiologicalProcess	0.000195719	[ABCA12, ABCB6, ACER1, ACHE, ACP6, ACTN2, ACVRL1, ADA, ADAM15, ADAMTS1, ADAMTS12, ADAMTS16, ADAMTS7, ADAMTS9, ADARB1, ADGRF5, ADGRG1, ADIPOQ, ADM, ADRA1A, AGER, AHSP, AIMP2, ALDH1A2, ALK, ALPL, ALX3, ANKH, ANKRD2, ANKRD6, APCDD1, AQP11, AQP3, ARHGEF15, ARMC6, ASB2, ASPRV1, ATAT1, ATF3, ATOH1, ATP2C2, ATP6V1B1, BAD, BCL2, BCL3, BCL6, BGLAP, BMP1, BMP5, BMP6, BMPER, BTG2, CACNA1A, CACNA1C, CALB1, C…
GO:0030154	cell differentiation	20.9032	[Group21]	{Group21=2.351521927274597E-8}	486	GO_BiologicalProcess	4.45798e-05	[ABCA12, ABHD2, ACADVL, ACER1, ACHE, ACP6, ACTG1, ACTN2, ACTN4, ACVR1C, ACVRL1, ADA, ADAM15, ADAMTS12, ADAMTS7, ADAMTS9, ADARB1, ADCYAP1, ADGRB1, ADGRF5, ADGRG1, ADGRL3, ADIG, ADIPOQ, ADM, ADRA1A, ADRB3, AGER, AHSP, AIMP2, AKT2, ALDH1A2, ALK, ANKRD2, APOB, APOE, ARHGEF26, ARMC6, ASB2, ATAT1, ATF3, ATOH1, ATOH8, AURKC, AVIL, B4GALT1, BAD, BAIAP2, BARHL2, BCL2, BCL3, BCL6, BGLAP, BMP5, BMP6, BNIP3,…
GO:0009888	tissue development	21.8419	[Group21]	{Group21=2.351521927274597E-8}	268	GO_BiologicalProcess	0.00344606	[ABCA12, ACADVL, ACER1, ACTN2, ACVRL1, ADA, ADAM15, ADAMTS12, ADAMTS16, ADAMTS7, ADAMTS9, ADARB1, ADIPOQ, ADM, ADRA1A, AIMP2, ALDH1A2, ANKH, ANKRD2, ANKRD6, APCDD1, APOA5, AQP11, ARHGEF26, ASB2, ATF3, ATOH1, ATOH8, ATP2C2, B4GALT1, BAD, BCL2, BGLAP, BMP1, BMP5, BMP6, BMPER, BTG2, CA9, CALB1, CAV2, CDKN1A, CERS3, CFL2, CHD7, CITED1, CLIC4, COL11A2, COL3A1, COL4A1, COL5A2, CRYGS, CSF1, CST6, DAB2, …
GO:0009653	anatomical structure morphogenesis	20.6717	[Group21]	{Group21=2.351521927274597E-8}	357	GO_BiologicalProcess	0.0161428	[ACTG1, ACTN2, ACTN4, ACVRL1, ADA, ADAM12, ADAM15, ADAMTS1, ADAMTS12, ADAMTS16, ADAMTS9, ADARB1, ADGRB1, ADGRF5, ADGRG1, ADIPOQ, ADIPOR2, ADM, ADTRP, ALDH1A2, ALPL, ALX3, ANGPTL4, ANKRD6, ANXA2, APOB, APOE, AQP3, ARFRP1, ARHGEF15, ARHGEF26, ASPH, ATOH1, ATOH8, ATP6V1B1, B4GALT1, BAIAP2, BARHL2, BCL2, BCL3, BCL6, BMP6, BMPER, BNIP3, BYSL, CA9, CACNA1A, CACNA1C, CALB1, CAMK1, CBLN1, CCKAR, CDC42EP1…
GO:0007275	multicellular organism development	20.155	[Group21]	{Group21=2.351521927274597E-8}	624	GO_BiologicalProcess	8.81979e-05	[ABCA12, ABCB6, ACER1, ACER3, ACHE, ACP2, ACP6, ACTN2, ACVR1C, ACVRL1, ADA, ADAM12, ADAM15, ADAMTS1, ADAMTS12, ADAMTS16, ADAMTS7, ADAMTS9, ADARB1, ADCYAP1, ADGRB1, ADGRF5, ADGRG1, ADGRL3, ADIPOQ, ADIPOR2, ADM, ADRA1A, ADTRP, AGER, AHSP, AIMP2, AKIRIN2, AKT2, ALDH1A2, ALDH5A1, ALK, ALPL, ALX3, ANGPTL4, ANKH, ANKRD2, ANKRD6, ANXA2, APCDD1, APOB, APOE, AQP11, AQP3, ARFRP1, ARHGEF15, ARMC4, ARMC6, AS…
GO:0046486	glycerolipid metabolic process	27.49	[Group22, Group25, Group26]	{Group22=9.973731802869976E-19, Group25=3.051432601515479E-10, Group26=2.51670473131792E-22}	69	GO_BiologicalProcess	0.0380278	[ABHD12, ABHD2, ABHD5, ACP6, AGPAT2, ALDH5A1, APOA5, APOB, APOE, CAT, CDS1, CHKA, CHPT1, DBI, DGAT1, DGAT2, DGKA, DGKH, DGKK, DPM3, ENPP2, FGFR3, FITM2, GDPD3, GNB3, GPAM, GPAT3, GPAT4, GPCPD1, GPLD1, INPP5K, INSIG1, LCAT, LDLR, LIPE, LOC101115927, LOC101116199, LPIN1, LPL, PCK1, PEMT, PGP, PI4KA, PIGA, PIGB, PIGP, PIK3C2A, PIK3CB, PIP5KL1, PLA2G4D, PLCD4, PLIN5, PNPLA3, PRDX6, SERAC1, SERINC2, S…
GO:0044255	cellular lipid metabolic process	28.3113	[Group22, Group25, Group26]	{Group22=9.973731802869976E-19, Group25=3.051432601515479E-10, Group26=2.51670473131792E-22}	171	GO_BiologicalProcess	1.09206e-09	[A4GALT, ABCD2, ABCG1, ABHD12, ABHD2, ABHD5, ACACA, ACAD9, ACADS, ACADVL, ACER1, ACER3, ACP6, ACSBG1, ACSBG2, ACSL1, ACSM1, ACSM3, ADGRF5, ADIPOQ, ADTRP, AGPAT2, AKT2, ALDH1A2, ALDH5A1, ALKBH7, APOA5, APOB, APOE, ATP6V1B1, B4GALNT1, B4GALNT2, BCO2, CAT, CDS1, CERS3, CHKA, CHPT1, CRABP2, DBI, DECR1, DEGS1, DGAT1, DGAT2, DGKA, DGKH, DGKK, DHRS3, DOLK, DPM3, ECHS1, EEF1A2, ELOVL3, ELOVL6, ELOVL7, EN…
GO:0044283	small molecule biosynthetic process	32.6816	[Group22, Group26]	{Group22=9.973731802869976E-19, Group26=2.51670473131792E-22}	117	GO_BiologicalProcess	2.13824e-10	[ABCG1, ACACA, ACADVL, ACAT1, ACER1, ACER3, ACMSD, ACSM1, ACSM3, ADA, ADIPOQ, ALDH1A2, APOA5, APOB, APOE, ASS1, ATF3, BMP5, BMP6, C1QTNF12, CBS, CDO1, COQ4, COQ7, COQ8A, COQ9, CTH, DHCR24, DHCR7, DPYD, EGR1, ELOVL3, ELOVL6, ELOVL7, FASN, FGF1, FGFR4, G6PC3, GGT5, GLUL, GOT1, GPD1, GPD2, GPI, HACD2, HACD4, HAS1, HMGCL, HMGCLL1, HMGCR, HOGA1, HSD17B3, HYAL1, INSIG1, ISYNA1, ITPA, ITPKC, KAT2B, LEP,…
GO:0006629	lipid metabolic process	27.6865	[Group22, Group26]	{Group22=9.973731802869976E-19, Group26=2.51670473131792E-22}	219	GO_BiologicalProcess	7.67684e-12	[A4GALT, ABCA1, ABCD2, ABCG1, ABHD12, ABHD2, ABHD5, ACACA, ACAD9, ACADS, ACADVL, ACER1, ACER3, ACLY, ACP6, ACSBG1, ACSBG2, ACSL1, ACSM1, ACSM3, ACSS2, ADGRF5, ADIPOQ, ADRA2A, ADTRP, AGPAT2, AKT2, ALDH1A2, ALDH5A1, ALKBH7, APOA5, APOB, APOE, ATP6V1B1, B4GALNT1, B4GALNT2, BCO2, BMP5, BMP6, CAT, CDS1, CERS3, CHKA, CHPT1, CIDEA, CRABP2, CYP11A1, CYP11B1, CYP17, CYP17A1, DBI, DECR1, DEGS1, DGAT1, DGAT…
GO:0034220	ion transmembrane transport	26.3158	[Group23, Group27]	{Group23=1.009743053982408E-12, Group27=3.2377375378395317E-6}	215	GO_BiologicalProcess	3.77515e-09	[ABCA1, ABCB6, ABCC11, ABCC2, ABCC5, ACTN2, AKT2, ANKH, ANO1, ANO10, ANO2, ANO9, ARL6IP1, ASIC2, ASIC3, ATP1B3, ATP2A1, ATP2C2, ATP4A, ATP6V0D1, ATP6V0E2, ATP6V1B1, ATP6V1C2, ATP6V1E1, BEST1, BEST2, BEST3, BEST4, CACNA1A, CACNA1C, CACNA1E, CACNA1F, CACNA2D4, CACNG2, CATSPER4, CBARP, CEMIP, CHD7, CHP1, CHRNA2, CHRNB2, CHRNE, CLCN4, CLIC4, CLIC5, CLIC6, CNIH2, COX5A, DYSF, EPM2A, FKBP1B, FLNA, GABR…
GO:0022857	transmembrane transporter activity	27.1186	[Group23, Group27]	{Group23=1.009743053982408E-12, Group27=3.2377375378395317E-6}	256	GO_BiologicalProcess	4.2291e-13	[ABCA1, ABCA12, ABCB6, ABCB8, ABCC11, ABCC12, ABCC2, ABCC5, ABCC6, ABCD2, ABCG1, ABCG5, ACTB, ACTN2, ANKH, ANO1, ANO10, ANO2, ANO9, AQP11, AQP3, AQP7, ASIC2, ASIC3, ATP1B3, ATP2A1, ATP2C2, ATP4A, ATP6V0D1, ATP6V0E2, ATP6V1B1, ATP6V1C2, ATP6V1E1, BCL2, BEST1, BEST2, BEST3, BEST4, CACNA1A, CACNA1C, CACNA1E, CACNA1F, CACNA2D4, CACNG2, CATSPER4, CBARP, CHP1, CHRNA2, CHRNB2, CHRNE, CLCN4, CLIC4, CLIC5…
GO:0015318	inorganic molecular entity transmembrane transporter activity	27.5362	[Group23, Group27]	{Group23=1.009743053982408E-12, Group27=3.2377375378395317E-6}	190	GO_BiologicalProcess	9.59681e-10	[ABCG1, ACTN2, ANKH, ANO1, ANO10, ANO2, ANO9, AQP11, AQP3, ASIC2, ASIC3, ATP1B3, ATP2A1, ATP2C2, ATP4A, ATP6V0D1, ATP6V0E2, ATP6V1B1, ATP6V1C2, ATP6V1E1, BEST1, BEST2, BEST3, BEST4, CACNA1A, CACNA1C, CACNA1E, CACNA1F, CACNA2D4, CACNG2, CATSPER4, CBARP, CHP1, CHRNA2, CHRNB2, CHRNE, CLCN4, CLIC4, CLIC5, CLIC6, CNIH2, COX5A, DYSF, FKBP1B, FLNA, GABRA1, GABRA5, GABRB2, GABRB3, GAL, GEM, GJC1, GLRA1, …
GO:0015075	ion transmembrane transporter activity	27.6625	[Group23, Group27]	{Group23=1.009743053982408E-12, Group27=3.2377375378395317E-6}	200	GO_BiologicalProcess	1.43466e-10	[ABCA1, ABCC11, ABCC2, ABCC5, ACTN2, ANKH, ANO1, ANO10, ANO2, ANO9, ASIC2, ASIC3, ATP1B3, ATP2A1, ATP2C2, ATP4A, ATP6V0D1, ATP6V0E2, ATP6V1B1, ATP6V1C2, ATP6V1E1, BEST1, BEST2, BEST3, BEST4, CACNA1A, CACNA1C, CACNA1E, CACNA1F, CACNA2D4, CACNG2, CATSPER4, CBARP, CHP1, CHRNA2, CHRNB2, CHRNE, CLCN4, CLIC4, CLIC5, CLIC6, CNIH2, COX5A, DYSF, FKBP1B, FLNA, GABRA1, GABRA5, GABRB2, GABRB3, GAL, GEM, GJC1…
GO:0006820	anion transport	29.6791	[Group23, Group27]	{Group23=1.009743053982408E-12, Group27=3.2377375378395317E-6}	111	GO_BiologicalProcess	9.47641e-07	[ABCA1, ABCA12, ABCC11, ABCC2, ABCC5, ABCG1, ACE2, ACSL1, AKT2, ANKH, ANO1, ANO10, ANO2, ANO9, APOE, ARL6IP1, ASIC3, ATP10B, ATP9A, BEST1, BEST2, BEST3, BEST4, CA4, CACNA1A, CLCN4, CLIC4, CLIC5, CLIC6, EPM2A, FABP4, G6PC3, GABRA1, GABRA5, GABRB2, GABRB3, GLRA1, GLRA4, KCNJ10, LDLR, LEP, LOC101107658, LOC101111313, LOC101113341, LOC101115135, LOC101119236, LRP2, LRRC8A, MPC1, NMUR1, NTRK2, OC90, P…
GO:0006811	ion transport	25.023	[Group23, Group27]	{Group23=1.009743053982408E-12, Group27=3.2377375378395317E-6}	272	GO_BiologicalProcess	1.70178e-09	[ABCA1, ABCA12, ABCB6, ABCC11, ABCC2, ABCC5, ABCG1, ACE2, ACSL1, ACTN2, AKT2, ANKH, ANO1, ANO10, ANO2, ANO9, APOE, ARL6IP1, ASIC2, ASIC3, ATOX1, ATP10B, ATP13A4, ATP1B3, ATP2A1, ATP2C2, ATP4A, ATP6V0D1, ATP6V0E2, ATP6V1B1, ATP6V1C2, ATP6V1E1, ATP9A, BCL2, BEST1, BEST2, BEST3, BEST4, CA4, CACNA1A, CACNA1C, CACNA1E, CACNA1F, CACNA2D4, CACNG2, CATSPER4, CBARP, CDH23, CEMIP, CHD7, CHP1, CHRNA2, CHRNB…
GO:0098661	inorganic anion transmembrane transport	37.3626	[Group23]	{Group23=1.009743053982408E-12}	34	GO_BiologicalProcess	0.00650256	[ANKH, ANO1, ANO10, ANO2, ANO9, BEST1, BEST2, BEST3, BEST4, CLCN4, CLIC4, CLIC5, CLIC6, GABRA1, GABRB2, GABRB3, GLRA1, GLRA4, LOC101107658, PRNP, SLC12A1, SLC12A3, SLC12A5, SLC26A10, SLC26A3, SLC26A4, SLC26A7, SLC26A8, SLC26A9, SLC34A2, SLC34A3, SLC4A1, SLC4A11, WNK1]
GO:0015698	inorganic anion transport	32.3308	[Group23]	{Group23=1.009743053982408E-12}	43	GO_BiologicalProcess	0.0234915	[ANKH, ANO1, ANO10, ANO2, ANO9, BEST1, BEST2, BEST3, BEST4, CLCN4, CLIC4, CLIC5, CLIC6, GABRA1, GABRA5, GABRB2, GABRB3, GLRA1, GLRA4, LOC101107658, LRRC8A, NMUR1, PRNP, ROS1, SLC12A1, SLC12A3, SLC12A5, SLC20A1, SLC20A2, SLC22A11, SLC26A10, SLC26A3, SLC26A4, SLC26A7, SLC26A8, SLC26A9, SLC34A2, SLC34A3, SLC4A1, SLC4A11, SLC4A5, SLC5A5, WNK1]
GO:0015108	chloride transmembrane transporter activity	37.3333	[Group23]	{Group23=1.009743053982408E-12}	28	GO_BiologicalProcess	0.0351469	[ANO1, ANO10, ANO2, ANO9, BEST1, BEST2, BEST3, BEST4, CLCN4, CLIC4, CLIC5, CLIC6, GABRA1, GABRB2, GABRB3, GLRA1, GLRA4, LOC101107658, PRNP, SLC12A1, SLC12A3, SLC12A5, SLC26A3, SLC26A7, SLC26A8, SLC26A9, SLC4A1, WNK1]
GO:0015103	inorganic anion transmembrane transporter activity	34.2342	[Group23]	{Group23=1.009743053982408E-12}	38	GO_BiologicalProcess	0.0187164	[ANKH, ANO1, ANO10, ANO2, ANO9, BEST1, BEST2, BEST3, BEST4, CLCN4, CLIC4, CLIC5, CLIC6, GABRA1, GABRB2, GABRB3, GLRA1, GLRA4, LOC101107658, LRRC8A, PRNP, SLC12A1, SLC12A3, SLC12A5, SLC22A11, SLC26A10, SLC26A3, SLC26A4, SLC26A7, SLC26A8, SLC26A9, SLC34A2, SLC34A3, SLC4A1, SLC4A11, SLC4A5, SLC5A5, WNK1]
KEGG:04932	Non-alcoholic fatty liver disease (NAFLD)	32.9268	[Group24]	{Group24=1.5645117403978513E-18}	54	KEGG	0.00098655	[ADIPOQ, ADIPOR2, AKT2, CEBPA, COX5A, CXCL8, GSK3B, IL6, IRS2, JUN, LEP, LOC101102327, LOC101108778, LOC101110066, LOC101113001, LOC101113599, LOC101116843, LOC101117527, LOC101117965, LOC101119721, LOC101121285, LOC101121420, LOC106990092, MLXIPL, NDUFA10, NDUFA11, NDUFA13, NDUFA2, NDUFA3, NDUFA4, NDUFA5, NDUFA6, NDUFA7, NDUFB1, NDUFB10, NDUFB11, NDUFB2, NDUFB4, NDUFB7, NDUFB9, NDUFC2, NDUFS3, N…
KEGG:04723	Retrograde endocannabinoid signaling	30.9211	[Group24]	{Group24=1.5645117403978513E-18}	47	KEGG	0.0335058	[ADCY4, ADCY5, ADCY6, CACNA1A, CACNA1C, CACNA1F, GABRA1, GABRA5, GABRB2, GABRB3, GNB3, GNG11, GRIA2, GRIA3, GRIA4, GRM1, LOC101103602, LOC101116223, LOC101116843, MAPK12, MGLL, NDUFA10, NDUFA11, NDUFA13, NDUFA2, NDUFA3, NDUFA4, NDUFA5, NDUFA6, NDUFA7, NDUFB1, NDUFB10, NDUFB11, NDUFB2, NDUFB4, NDUFB7, NDUFB9, NDUFC2, NDUFS3, NDUFS4, NDUFS5, NDUFS6, NDUFS7, NDUFS8, NDUFV1, RIMS1, SLC32A1]
KEGG:04714	Thermogenesis	29.0837	[Group24]	{Group24=1.5645117403978513E-18}	73	KEGG	0.00204897	[ACSL1, ACTB, ACTG1, ADCY10, ADCY4, ADCY5, ADCY6, ADRB3, AKT1S1, BMP8A, BMP8B, COX5A, CPT1B, DPF1, HRAS, KLB, LIPE, LOC101102327, LOC101107153, LOC101108001, LOC101108778, LOC101110066, LOC101113001, LOC101113195, LOC101113599, LOC101116223, LOC101116843, LOC101117005, LOC101117181, LOC101117965, LOC101119459, LOC101119721, LOC101120042, LOC101121285, LOC101121420, MAPK12, MGLL, NDUFA10, NDUFA11,…
GO:0098798	mitochondrial protein complex	33.3333	[Group24]	{Group24=1.5645117403978513E-18}	51	GO_CellularComponent	0.00121666	[APOO, BCKDHB, COX5A, DMAC1, DNA2, HSD17B10, LOC101116843, MALSU1, MPV17L2, MRPL12, MRPL14, MRPL18, MRPL2, MRPL21, MRPL24, MRPL27, MRPL32, MRPL35, MRPL38, MRPL40, MRPL43, MRPL52, MRPL54, MRPL55, MRPL57, MRPL58, MRPS12, MRPS14, MRPS18B, MRPS6, MTG1, NDUFA10, NDUFA2, NDUFA3, NDUFB10, NDUFB2, NDUFB4, NDUFB7, NDUFB9, NDUFS3, NDUFS4, NDUFS5, NDUFS7, NDUFS8, NDUFV1, SAMM50, SUPV3L1, TIMM10, TIMM17A, TI…
GO:0044429	mitochondrial part	30.3944	[Group24]	{Group24=1.5645117403978513E-18}	131	GO_CellularComponent	2.94837e-09	[ABCB6, ABCB8, ACAD9, ACADVL, ACSM1, ACSM3, ACSS3, AIFM2, AK2, AK4, ALAS1, ALAS2, ALKBH7, APOO, BAD, BCKDHB, BCL2, BNIP3, BOK, CIDEA, CISD1, CLPP, COQ4, COQ7, COX5A, CYP11A1, CYP11B1, DMAC1, DMPK, DNA2, DNAJC15, ETFDH, FDX1, FOXO3, GDAP1, GLRX5, GPAM, HADHB, HK2, HSD17B10, HSPA9, LGALS3, LOC101106042, LOC101107153, LOC101113001, LOC101113728, LOC101116843, LOC101117005, MALSU1, MARS2, MCCC2, MCUR…
GO:0033108	mitochondrial respiratory chain complex assembly	54.7619	[Group24]	{Group24=1.5645117403978513E-18}	23	GO_BiologicalProcess	4.97388e-05	[ACAD9, DMAC1, LOC101116843, LOC101117005, NDUFA10, NDUFA11, NDUFA2, NDUFA3, NDUFAF1, NDUFAF5, NDUFB10, NDUFB2, NDUFB4, NDUFB7, NDUFB9, NDUFS4, NDUFS5, NDUFS7, NDUFS8, SAMM50, SLC25A33, TAZ, TMEM126B]
GO:0032981	mitochondrial respiratory chain complex I assembly	60.6061	[Group24]	{Group24=1.5645117403978513E-18}	20	GO_BiologicalProcess	3.96641e-05	[ACAD9, DMAC1, LOC101116843, NDUFA10, NDUFA11, NDUFA2, NDUFA3, NDUFAF1, NDUFAF5, NDUFB10, NDUFB2, NDUFB4, NDUFB7, NDUFB9, NDUFS4, NDUFS5, NDUFS7, NDUFS8, TAZ, TMEM126B]
GO:0031966	mitochondrial membrane	31.4394	[Group24]	{Group24=1.5645117403978513E-18}	83	GO_CellularComponent	7.47226e-06	[ABCB6, ABCB8, ACAD9, ACADVL, AIFM2, ALAS2, APOO, BAD, BCL2, BNIP3, BOK, CISD1, COQ4, COQ7, COX5A, CYP11A1, CYP11B1, DMAC1, DMPK, DNAJC15, ETFDH, FOXO3, GDAP1, GPAM, HADHB, HK2, LGALS3, LOC101106042, LOC101113001, LOC101113728, LOC101116843, LOC101117005, MCUR1, MIEF2, MPC1, MPV17L2, MTFP1, MTG1, MYO19, NDUFA10, NDUFA2, NDUFA3, NDUFA7, NDUFAF5, NDUFB10, NDUFB2, NDUFB4, NDUFB7, NDUFB9, NDUFC2, NDU…
GO:0019866	organelle inner membrane	31.5217	[Group24]	{Group24=1.5645117403978513E-18}	58	GO_CellularComponent	0.00164634	[ALAS2, APOO, BOK, COQ4, COQ7, COX5A, CYP11A1, DMAC1, DNAJC15, ETFDH, GHRHR, HADHB, LGALS3, LOC101106042, LOC101113001, LOC101113728, LOC101116843, LOC101117005, MCUR1, MPC1, MPV17L2, MTFP1, MTG1, NDUFA10, NDUFA2, NDUFA3, NDUFA7, NDUFAF5, NDUFB10, NDUFB2, NDUFB4, NDUFB7, NDUFB9, NDUFC2, NDUFS3, NDUFS4, NDUFS5, NDUFS7, NDUFS8, NDUFV1, PINK1, PMPCA, SDHA, SFXN1, SIRT3, SIRT4, SLC25A16, SLC25A22, SL…
GO:0010257	NADH dehydrogenase complex assembly	60.6061	[Group24]	{Group24=1.5645117403978513E-18}	20	GO_BiologicalProcess	3.96641e-05	[ACAD9, DMAC1, LOC101116843, NDUFA10, NDUFA11, NDUFA2, NDUFA3, NDUFAF1, NDUFAF5, NDUFB10, NDUFB2, NDUFB4, NDUFB7, NDUFB9, NDUFS4, NDUFS5, NDUFS7, NDUFS8, TAZ, TMEM126B]
GO:0007005	mitochondrion organization	28.2946	[Group24]	{Group24=1.5645117403978513E-18}	73	GO_BiologicalProcess	0.00673347	[ACAD9, AIFM2, ALKBH7, APOO, APOPT1, ATP2A1, BAD, BCL2, BNIP3, BOK, CAV2, CHCHD10, CLUH, DMAC1, DNA2, EPAS1, EPM2A, FBXW7, GDAP1, GSK3B, HEBP2, HIF1A, HIGD2A, HK2, HMGCL, HSD17B10, INF2, LOC101116843, LOC101117005, MAP1LC3A, MIEF2, MMP9, MTFP1, MYH14, MYO19, NDUFA10, NDUFA11, NDUFA2, NDUFA3, NDUFAF1, NDUFAF5, NDUFB10, NDUFB2, NDUFB4, NDUFB7, NDUFB9, NDUFS4, NDUFS5, NDUFS7, NDUFS8, PIF1, PIM2, PIN…
GO:0005762	mitochondrial large ribosomal subunit	43.4783	[Group24]	{Group24=1.5645117403978513E-18}	20	GO_CellularComponent	0.0406232	[LOC101116843, MALSU1, MPV17L2, MRPL12, MRPL14, MRPL18, MRPL2, MRPL21, MRPL24, MRPL27, MRPL32, MRPL35, MRPL38, MRPL40, MRPL43, MRPL52, MRPL54, MRPL55, MRPL57, MRPL58]
GO:0005759	mitochondrial matrix	31.1765	[Group24]	{Group24=1.5645117403978513E-18}	53	GO_CellularComponent	0.00837785	[ACADVL, ACSM1, ACSM3, ACSS3, AK4, ALAS1, ALAS2, ALKBH7, BCKDHB, CLPP, DNA2, FDX1, FOXO3, GLRX5, HADHB, HSPA9, LOC101116843, MALSU1, MARS2, MCCC2, MLYCD, MPV17L2, MRPL12, MRPL14, MRPL18, MRPL2, MRPL21, MRPL24, MRPL27, MRPL32, MRPL35, MRPL38, MRPL40, MRPL43, MRPL52, MRPL54, MRPL55, MRPL57, MRPL58, MRPS12, MRPS14, MRPS18B, MRPS6, MTG1, NDUFA10, PITRM1, PPTC7, SIRT3, SIRT4, SUPV3L1, THEM5, TRAP1, TU…
GO:0005743	mitochondrial inner membrane	33.5404	[Group24]	{Group24=1.5645117403978513E-18}	54	GO_CellularComponent	0.000420029	[ALAS2, APOO, BOK, COQ4, COQ7, COX5A, CYP11A1, DMAC1, DNAJC15, ETFDH, HADHB, LGALS3, LOC101106042, LOC101113001, LOC101113728, LOC101116843, LOC101117005, MCUR1, MPC1, MPV17L2, MTFP1, MTG1, NDUFA10, NDUFA2, NDUFA3, NDUFA7, NDUFAF5, NDUFB10, NDUFB2, NDUFB4, NDUFB7, NDUFB9, NDUFC2, NDUFS3, NDUFS4, NDUFS5, NDUFS7, NDUFS8, NDUFV1, PINK1, PMPCA, SDHA, SFXN1, SIRT3, SIRT4, SLC25A16, SLC25A22, SLC25A37,…
GO:0005740	mitochondrial envelope	30.3448	[Group24]	{Group24=1.5645117403978513E-18}	88	GO_CellularComponent	1.61714e-05	[ABCB6, ABCB8, ACAD9, ACADVL, AIFM2, AK2, ALAS2, APOO, BAD, BCL2, BNIP3, BOK, CIDEA, CISD1, COQ4, COQ7, COX5A, CYP11A1, CYP11B1, DMAC1, DMPK, DNAJC15, ETFDH, FOXO3, GDAP1, GPAM, HADHB, HK2, LGALS3, LOC101106042, LOC101107153, LOC101113001, LOC101113728, LOC101116843, LOC101117005, MCUR1, MIEF2, MPC1, MPV17L2, MTFP1, MTG1, MYO19, NDUFA10, NDUFA2, NDUFA3, NDUFA7, NDUFAF5, NDUFB10, NDUFB2, NDUFB4, N…
GO:0005739	mitochondrion	27.6053	[Group24]	{Group24=1.5645117403978513E-18}	249	GO_CellularComponent	9.16709e-14	[AARS2, ABCB6, ABCB8, ABCE1, ABCG1, ACAD9, ACADS, ACADVL, ACAT1, ACO1, ACO2, ACP6, ACSBG2, ACSL1, ACSM1, ACSM3, ACSS3, ADHFE1, AIFM2, AK2, AK4, AKAP1, ALAS1, ALAS2, ALDH1L2, ALDH5A1, ALKBH7, AMT, APOO, APOPT1, ARGLU1, ASS1, ATP2A1, BAD, BCAP31, BCAT2, BCKDHB, BCL2, BCO2, BDH1, BNIP3, BOK, BOLA3, BRI3BP, CCR7, CHCHD10, CIDEA, CISD1, CLIC4, CLPP, CMC1, CMC4, COQ4, COQ7, COQ8A, COQ9, COX5A, CRAT, CR…
GO:0000315	organellar large ribosomal subunit	43.4783	[Group24]	{Group24=1.5645117403978513E-18}	20	GO_CellularComponent	0.0406232	[LOC101116843, MALSU1, MPV17L2, MRPL12, MRPL14, MRPL18, MRPL2, MRPL21, MRPL24, MRPL27, MRPL32, MRPL35, MRPL38, MRPL40, MRPL43, MRPL52, MRPL54, MRPL55, MRPL57, MRPL58]
GO:0019637	organophosphate metabolic process	26.1168	[Group25, Group26]	{Group25=3.051432601515479E-10, Group26=2.51670473131792E-22}	152	GO_BiologicalProcess	1.49503e-05	[ABHD12, ABHD5, ACACA, ACAT1, ACLY, ACP6, ACSS2, ADA, ADCY10, ADCY4, ADCY5, ADCY6, ADGRF5, ADORA2B, AFMID, AGPAT2, AK2, AK4, AK6, ALDH5A1, ALDOA, AMPD3, BAD, CBFA2T3, CDS1, CHKA, CHPT1, CKB, CKMT2, CTPS1, DBI, DCAKD, DDIT4, DGAT1, DGAT2, DGKA, DGKH, DOLK, DPM3, ELOVL3, ELOVL6, ELOVL7, ENPP2, EPHA2, FGFR3, FLAD1, GALK1, GARS, GDE1, GDPD3, GK, GNB3, GPAM, GPAT4, GPCPD1, GPD1, GPD1L, GPD2, GPI, GPLD…
GO:0072521	purine-containing compound metabolic process	30.6383	[Group25]	{Group25=3.051432601515479E-10}	72	GO_BiologicalProcess	0.000298123	[ACACA, ACAT1, ACLY, ACSS2, ADA, ADCY10, ADCY4, ADCY5, ADCY6, ADORA2B, AK2, AK4, ALDOA, AMPD3, BAD, CBFA2T3, DCAKD, DDIT4, DGAT1, DGAT2, DPYD, ELOVL3, ELOVL6, ELOVL7, EPHA2, GALK1, GDA, GPAT4, GPD1, GPI, GUCA1A, GUCA2A, GUCY1A2, GUCY2D, HDAC4, HIF1A, HK1, HK2, HKDC1, HMGCR, HSD17B4, ITPA, LOC101106409, LOC101109838, MCEE, MLXIPL, MLYCD, MVD, NME4, NME5, NME9, NOS3, NPPC, NPR1, NUDT16, NUDT18, NUD…
GO:0051188	cofactor biosynthetic process	35.4331	[Group25]	{Group25=3.051432601515479E-10}	45	GO_BiologicalProcess	0.000637643	[ABCB6, ACACA, ACAT1, ACLY, ACSS2, AFMID, ALAD, ALAS1, ALAS2, COQ4, COQ7, COQ8A, COQ9, DCAKD, DUOX1, DUOX2, DUOXA2, ELOVL3, ELOVL6, ELOVL7, FLAD1, GSS, HAGH, HSCB, HSPA9, ISCU, LIAS, LOC101106042, LOC101113505, MAT2A, MLYCD, MMAB, MOCOS, NFU1, PCBD1, PCBD2, PDHA1, PDHX, PDK4, PDXK, PNPO, PPCDC, PPTC7, UBIAD1, UROS]
GO:0051186	cofactor metabolic process	34.4186	[Group25]	{Group25=3.051432601515479E-10}	74	GO_BiologicalProcess	5.89643e-07	[ABCB6, ACACA, ACAT1, ACLY, ACSS2, AFMID, ALAD, ALAS1, ALAS2, ALDH1L1, ALDH1L2, ALDH5A1, BLVRB, CAT, CHAC1, COQ4, COQ7, COQ8A, COQ9, DCAKD, DGAT1, DGAT2, DUOX1, DUOX2, DUOXA2, ELOVL3, ELOVL6, ELOVL7, FLAD1, GGT5, GOT1, GPAT4, GPT2, GSS, GSTO2, HAGH, HMGCR, HSCB, HSD17B4, HSPA9, IDH1, ISCU, LIAS, LOC101106042, LOC101106409, LOC101113505, MAT2A, MCEE, MLYCD, MMAB, MOCOS, MTHFR, MVD, NFU1, NUDT7, OX…
GO:0035383	thioester metabolic process	44.6809	[Group25]	{Group25=3.051432601515479E-10}	21	GO_BiologicalProcess	0.0150987	[ACACA, ACAT1, ACLY, ACSS2, DGAT1, DGAT2, ELOVL3, ELOVL6, ELOVL7, GPAT4, HSD17B4, LOC101106409, MCEE, MLYCD, MVD, NUDT7, OXSM, PDHA1, PDHX, PDK4, THEM5]
GO:0034032	purine nucleoside bisphosphate metabolic process	40	[Group25]	{Group25=3.051432601515479E-10}	24	GO_BiologicalProcess	0.0344961	[ACACA, ACAT1, ACLY, ACSS2, DCAKD, DGAT1, DGAT2, ELOVL3, ELOVL6, ELOVL7, GPAT4, HMGCR, HSD17B4, LOC101106409, MCEE, MLYCD, MVD, NUDT7, OXSM, PDHA1, PDHX, PDK4, PPCDC, THEM5]
[truncated: 42 more rows]

## Sheet: D6
Supplementary Data 6. Significantly enriched GO terms and KEGG pathways with genes significantly upregulated in summer.
[truncated: 543 more rows]

[truncated: 39 more sheets: D7, D8, D9, D10, D11, D12, D13, D14, D15, D16, D17, D18, D19, D20, D21, D22, D23, D24, D25, D26 …]
